# Supplementary material for: The human plasma anellome exhibits age- and sex-dependent patterns with links to cardiometabolic health in older adults
Source: Front Microbiol. 2026 Jan 15;16:1716110. doi: 10.3389/fmicb.2025.1716110 (PMC12852332; doi:10.3389/fmicb.2025.1716110)
Supplement: Supplementary file 1 [file Table_1.XLSX]

## Sheet: Table S1
sample	age	sex	cohort	disease_status	birth_history	feeding_history	chronic_disease	eat_snack	hypertension	coronary_heart_disease	diabetes	malignant_tumor	stroke	mental_disorder	pancreatitis	surgical_history	physical_exercise	alcohol	smoking	death	dietary_habit	cvd_status
A1-1	0	female	young	healthy	full_time	mix	0	0	NA	NA	NA	NA	NA	NA	NA	NA	NA	NA	NA	NA	NA	NA
A4-1	0	female	young	healthy	full_time	formula	0	0	NA	NA	NA	NA	NA	NA	NA	NA	NA	NA	NA	NA	NA	NA
A9-1	0	male	young	healthy	full_time	breast_milk	0	0	NA	NA	NA	NA	NA	NA	NA	NA	NA	NA	NA	NA	NA	NA
A2-1	1	male	young	diseased	full_time	mix	1	0	NA	NA	NA	NA	NA	NA	NA	NA	NA	NA	NA	NA	NA	NA
C2-1	2	male	young	healthy	full_time	mix	0	0	NA	NA	NA	NA	NA	NA	NA	NA	NA	NA	NA	NA	NA	NA
C3-1	2	female	young	healthy	full_time	breast_milk	0	0	NA	NA	NA	NA	NA	NA	NA	NA	NA	NA	NA	NA	NA	NA
C4-1	3	male	young	healthy	full_time	mix	0	0	NA	NA	NA	NA	NA	NA	NA	NA	NA	NA	NA	NA	NA	NA
D1	3	male	young	healthy	full_time	breast_milk	0	0	NA	NA	NA	NA	NA	NA	NA	NA	NA	NA	NA	NA	NA	NA
D5-1	3	female	young	healthy	full_time	breast_milk	0	0	NA	NA	NA	NA	NA	NA	NA	NA	NA	NA	NA	NA	NA	NA
D8-1	3	female	young	healthy	full_time	breast_milk	0	0	NA	NA	NA	NA	NA	NA	NA	NA	NA	NA	NA	NA	NA	NA
D9-1	3	male	young	diseased	full_time	breast_milk	1	1	NA	NA	NA	NA	NA	NA	NA	NA	NA	NA	NA	NA	NA	NA
E2-2	4	male	young	healthy	full_time	mix	0	0	NA	NA	NA	NA	NA	NA	NA	NA	NA	NA	NA	NA	NA	NA
E7-2	4	female	young	diseased	full_time	mix	1	0	NA	NA	NA	NA	NA	NA	NA	NA	NA	NA	NA	NA	NA	NA
E8-1	4	male	young	healthy	full_time	mix	0	0	NA	NA	NA	NA	NA	NA	NA	NA	NA	NA	NA	NA	NA	NA
F2-1	5	female	young	healthy	full_time	breast_milk	0	0	NA	NA	NA	NA	NA	NA	NA	NA	NA	NA	NA	NA	NA	NA
F4-1	5	male	young	healthy	full_time	breast_milk	0	0	NA	NA	NA	NA	NA	NA	NA	NA	NA	NA	NA	NA	NA	NA
F5-1	5	female	young	healthy	full_time	mix	0	0	NA	NA	NA	NA	NA	NA	NA	NA	NA	NA	NA	NA	NA	NA
F3-1	6	male	young	healthy	full_time	mix	0	0	NA	NA	NA	NA	NA	NA	NA	NA	NA	NA	NA	NA	NA	NA
G1-1	6	female	young	healthy	full_time	breast_milk	0	0	NA	NA	NA	NA	NA	NA	NA	NA	NA	NA	NA	NA	NA	NA
G5-1	6	female	young	healthy	full_time	breast_milk	0	0	NA	NA	NA	NA	NA	NA	NA	NA	NA	NA	NA	NA	NA	NA
G8-1	6	male	young	healthy	full_time	breast_milk	s	0	NA	NA	NA	NA	NA	NA	NA	NA	NA	NA	NA	NA	NA	NA
G7-1	7	male	young	diseased	full_time	breast_milk	1	0	NA	NA	NA	NA	NA	NA	NA	NA	NA	NA	NA	NA	NA	NA
H1-1	7	female	young	diseased	full_time	formula	1	0	NA	NA	NA	NA	NA	NA	NA	NA	NA	NA	NA	NA	NA	NA
H2	7	female	young	healthy	full_time	breast_milk	0	0	NA	NA	NA	NA	NA	NA	NA	NA	NA	NA	NA	NA	NA	NA
H6	7	male	young	diseased	full_time	breast_milk	1	0	NA	NA	NA	NA	NA	NA	NA	NA	NA	NA	NA	NA	NA	NA
H7-1	7	male	young	diseased	full_time	mix	1	0	NA	NA	NA	NA	NA	NA	NA	NA	NA	NA	NA	NA	NA	NA
I1	8	male	young	healthy	full_time	breast_milk	0	0	NA	NA	NA	NA	NA	NA	NA	NA	NA	NA	NA	NA	NA	NA
I13-1	8	female	young	healthy	full_time	breast_milk	0	0	NA	NA	NA	NA	NA	NA	NA	NA	NA	NA	NA	NA	NA	NA
I14-1	9	male	young	diseased	full_time	breast_milk	1	0	NA	NA	NA	NA	NA	NA	NA	NA	NA	NA	NA	NA	NA	NA
I15-1	9	male	young	diseased	full_time	mix	1	0	NA	NA	NA	NA	NA	NA	NA	NA	NA	NA	NA	NA	NA	NA
J2-1	9	female	young	healthy	full_time	breast_milk	0	1	NA	NA	NA	NA	NA	NA	NA	NA	NA	NA	NA	NA	NA	NA
K23-1	10	male	young	diseased	full_time	breast_milk	1	1	NA	NA	NA	NA	NA	NA	NA	NA	NA	NA	NA	NA	NA	NA
K5	10	male	young	healthy	full_time	breast_milk	0	1	NA	NA	NA	NA	NA	NA	NA	NA	NA	NA	NA	NA	NA	NA
K8	10	female	young	healthy	full_time	breast_milk	0	1	NA	NA	NA	NA	NA	NA	NA	NA	NA	NA	NA	NA	NA	NA
K15-1	11	male	young	healthy	full_time	formula	0	1	NA	NA	NA	NA	NA	NA	NA	NA	NA	NA	NA	NA	NA	NA
K18-1	11	male	young	healthy	full_time	mix	0	0	NA	NA	NA	NA	NA	NA	NA	NA	NA	NA	NA	NA	NA	NA
M18-1	11	male	young	healthy	full_time	mix	0	1	NA	NA	NA	NA	NA	NA	NA	NA	NA	NA	NA	NA	NA	NA
L2-1	12	male	young	healthy	full_time	formula	0	1	NA	NA	NA	NA	NA	NA	NA	NA	NA	NA	NA	NA	NA	NA
M15-2	12	female	young	healthy	full_time	breast_milk	0	1	NA	NA	NA	NA	NA	NA	NA	NA	NA	NA	NA	NA	NA	NA
M16-1	12	male	young	healthy	full_time	mix	0	0	NA	NA	NA	NA	NA	NA	NA	NA	NA	NA	NA	NA	NA	NA
M19-1	12	female	young	healthy	full_time	mix	0	1	NA	NA	NA	NA	NA	NA	NA	NA	NA	NA	NA	NA	NA	NA
N15-1	13	male	young	healthy	full_time	formula	0	1	NA	NA	NA	NA	NA	NA	NA	NA	NA	NA	NA	NA	NA	NA
N16-2	13	female	young	healthy	full_time	mix	0	1	NA	NA	NA	NA	NA	NA	NA	NA	NA	NA	NA	NA	NA	NA
N17-1	13	female	young	healthy	full_time	breast_milk	0	0	NA	NA	NA	NA	NA	NA	NA	NA	NA	NA	NA	NA	NA	NA
N7-1	13	male	young	diseased	full_time	breast_milk	1	0	NA	NA	NA	NA	NA	NA	NA	NA	NA	NA	NA	NA	NA	NA
O12	14	male	young	healthy	full_time	breast_milk	0	1	NA	NA	NA	NA	NA	NA	NA	NA	NA	NA	NA	NA	NA	NA
O2	14	female	young	healthy	full_time	formula	0	0	NA	NA	NA	NA	NA	NA	NA	NA	NA	NA	NA	NA	NA	NA
O23-1	14	female	young	healthy	full_time	breast_milk	0	1	NA	NA	NA	NA	NA	NA	NA	NA	NA	NA	NA	NA	NA	NA
O4	14	male	young	healthy	full_time	breast_milk	0	1	NA	NA	NA	NA	NA	NA	NA	NA	NA	NA	NA	NA	NA	NA
P10-1	15	female	young	healthy	full_time	mix	0	1	NA	NA	NA	NA	NA	NA	NA	NA	NA	NA	NA	NA	NA	NA
P2	15	female	young	healthy	full_time	formula	0	0	NA	NA	NA	NA	NA	NA	NA	NA	NA	NA	NA	NA	NA	NA
P5-2	15	male	young	diseased	full_time	breast_milk	1	0	NA	NA	NA	NA	NA	NA	NA	NA	NA	NA	NA	NA	NA	NA
P6-1	15	male	young	healthy	full_time	breast_milk	0	0	NA	NA	NA	NA	NA	NA	NA	NA	NA	NA	NA	NA	NA	NA
Q1-2	15	male	young	healthy	full_time	breast_milk	0	0	NA	NA	NA	NA	NA	NA	NA	NA	NA	NA	NA	NA	NA	NA
Q3-1	16	male	young	healthy	full_time	breast_milk	0	1	NA	NA	NA	NA	NA	NA	NA	NA	NA	NA	NA	NA	NA	NA
D7F1	63	female	old	diseased	NA	NA	NA	NA	1	0	0	0	0	0	0	0	0	0	0	NA	balanced	cvd
E7F1	64	female	old	healthy	NA	NA	NA	NA	0	0	0	0	0	0	0	0	1	0	0	NA	balanced	control
E7M1	64	male	old	healthy	NA	NA	NA	NA	0	0	0	0	0	0	0	0	1	0	0	NA	balanced	control
A7F2	65	female	old	healthy	NA	NA	NA	NA	0	0	0	0	0	0	0	0	1	0	0	NA	balanced	control
A7M3	65	male	old	diseased	NA	NA	NA	NA	1	0	0	0	0	0	0	0	1	0	0	NA	balanced	cvd
A7F1	66	female	old	healthy	NA	NA	NA	NA	0	0	0	0	0	0	0	0	1	0	0	NA	balanced	control
A7M2	66	male	old	healthy	NA	NA	NA	NA	0	0	0	0	0	0	0	0	1	0	0	NA	balanced	control
B7F2	66	female	old	diseased	NA	NA	NA	NA	NA	0	1	0	0	0	0	0	0	0	0	NA	vegi+	NA
B7M2	66	male	old	diseased	NA	NA	NA	NA	1	0	0	0	0	0	0	0	0	1	1	NA	balanced	cvd
AF6	67	female	old	diseased	NA	NA	NA	NA	1	0	0	0	0	0	0	0	1	0	0	NA	balanced	cvd
AF7	67	female	old	healthy	NA	NA	NA	NA	0	0	0	0	0	0	0	1	0	0	0	NA	balanced	control
AF9	67	female	old	diseased	NA	NA	NA	NA	1	0	0	0	0	0	0	0	0	0	0	NA	meat+	cvd
AM12	67	male	old	diseased	NA	NA	NA	NA	NA	0	1	0	0	0	0	0	0	0	0	NA	meat+	NA
AM3	67	male	old	diseased	NA	NA	NA	NA	1	0	0	0	0	0	0	0	0	0	0	NA	meat+	cvd
AM5	67	male	old	healthy	NA	NA	NA	NA	0	0	0	0	0	0	0	0	0	0	0	NA	vegi+	control
B7F1	67	female	old	diseased	NA	NA	NA	NA	1	0	0	0	0	0	0	0	1	0	0	NA	balanced	cvd
B7M1	67	male	old	diseased	NA	NA	NA	NA	1	0	0	0	0	0	0	0	0	0	0	NA	vegi+	cvd
AF1	68	female	old	diseased	NA	NA	NA	NA	1	0	0	0	0	0	0	0	0	0	0	NA	vegi+	cvd
AF10	68	female	old	healthy	NA	NA	NA	NA	0	0	0	0	0	0	0	0	0	0	0	NA	vegi+	control
AF2	68	female	old	diseased	NA	NA	NA	NA	1	0	0	0	0	0	0	1	0	0	0	NA	meat+	cvd
AF3	68	female	old	healthy	NA	NA	NA	NA	0	0	0	0	0	0	0	0	0	0	0	NA	vegi+	control
AF4	68	female	old	healthy	NA	NA	NA	NA	0	0	0	0	0	0	0	0	0	0	0	NA	balanced	control
AF5	68	female	old	healthy	NA	NA	NA	NA	0	0	0	0	0	0	0	0	0	0	0	NA	meat+	control
AF8	68	female	old	diseased	NA	NA	NA	NA	1	0	0	0	0	0	0	1	1	0	0	NA	balanced	cvd
AM1	68	male	old	diseased	NA	NA	NA	NA	1	0	0	0	1	0	0	0	0	0	0	NA	meat+	cvd
AM10	68	male	old	diseased	NA	NA	NA	NA	NA	0	1	0	0	0	0	0	0	0	0	NA	vegi+	NA
AM11	68	male	old	healthy	NA	NA	NA	NA	0	0	0	0	0	0	0	0	0	0	0	NA	meat+	control
AM2	68	male	old	healthy	NA	NA	NA	NA	0	0	0	0	0	0	0	0	0	1	1	NA	meat+	control
AM4	68	male	old	healthy	NA	NA	NA	NA	0	0	0	0	0	0	0	0	1	1	0	NA	balanced	control
AM6	68	male	old	healthy	NA	NA	NA	NA	0	0	0	0	0	0	0	0	0	0	0	NA	balanced	control
AM7	68	male	old	healthy	NA	NA	NA	NA	0	0	0	0	0	0	0	0	0	0	1	NA	balanced	control
AM8	68	male	old	NA	NA	NA	NA	NA	NA	0	0	0	0	0	0	NA	NA	NA	NA	NA	NA	NA
AM9	68	male	old	healthy	NA	NA	NA	NA	0	0	0	0	0	0	0	0	0	1	1	NA	balanced	control
D7F2	68	female	old	healthy	NA	NA	NA	NA	0	0	0	0	0	0	0	0	0	0	0	1	meat+	control
D7F3	68	female	old	diseased	NA	NA	NA	NA	1	0	0	0	0	0	0	0	0	0	0	NA	meat+	cvd
D7M1	68	male	old	healthy	NA	NA	NA	NA	0	0	0	0	0	0	0	0	0	0	0	NA	meat+	control
D7M2	68	male	old	diseased	NA	NA	NA	NA	1	0	0	0	0	0	0	0	1	0	0	NA	balanced	cvd
E7F3	69	female	old	diseased	NA	NA	NA	NA	NA	0	1	0	0	0	0	0	1	0	0	NA	balanced	NA
A8F1	70	female	old	healthy	NA	NA	NA	NA	0	0	0	0	0	0	0	1	0	0	0	NA	balanced	control
A8M1	70	male	old	diseased	NA	NA	NA	NA	1	0	0	0	0	0	0	0	0	0	0	NA	meat+	cvd
E7F2	70	female	old	healthy	NA	NA	NA	NA	0	0	0	0	0	0	0	0	1	0	0	NA	balanced	control
E7M2	70	male	old	healthy	NA	NA	NA	NA	0	0	0	0	0	0	0	0	0	0	0	NA	meat+	control
E7M3	70	male	old	diseased	NA	NA	NA	NA	1	0	0	0	0	0	0	1	1	1	1	NA	balanced	cvd
A8F2	71	female	old	healthy	NA	NA	NA	NA	0	0	0	0	0	0	0	0	0	0	0	NA	balanced	control
B8F1	71	female	old	diseased	NA	NA	NA	NA	1	0	1	0	0	0	0	0	0	0	0	NA	meat+	cvd
B8F2	71	female	old	diseased	NA	NA	NA	NA	1	0	0	0	0	0	0	0	1	0	0	NA	balanced	cvd
B8M1	71	male	old	diseased	NA	NA	NA	NA	1	0	0	1	0	0	0	1	0	1	1	NA	balanced	cvd
C8F1	72	female	old	diseased	NA	NA	NA	NA	1	0	0	0	0	0	0	0	1	0	0	NA	balanced	cvd
C8F2	72	female	old	healthy	NA	NA	NA	NA	0	0	0	0	0	0	0	0	1	0	0	NA	balanced	control
BF1	73	female	old	diseased	NA	NA	NA	NA	1	0	0	0	0	0	0	0	1	0	0	NA	balanced	cvd
BF10	73	female	old	diseased	NA	NA	NA	NA	NA	0	0	0	1	0	0	0	1	0	0	NA	balanced	cvd
BF12	73	female	old	healthy	NA	NA	NA	NA	0	0	0	0	0	0	0	0	0	0	0	NA	vegi+	control
BF2	73	female	old	diseased	NA	NA	NA	NA	NA	0	0	0	1	0	0	0	0	0	0	NA	balanced	cvd
BF3	73	female	old	healthy	NA	NA	NA	NA	0	0	0	0	0	0	0	0	0	0	0	NA	meat+	control
BF4	73	female	old	diseased	NA	NA	NA	NA	1	0	0	0	0	0	0	0	0	0	0	NA	vegi+	cvd
BF5	73	female	old	diseased	NA	NA	NA	NA	1	0	0	0	0	0	0	0	0	0	0	NA	meat+	cvd
BF6	73	female	old	diseased	NA	NA	NA	NA	1	0	0	0	0	0	0	0	0	0	0	NA	meat+	cvd
BM1	73	male	old	diseased	NA	NA	NA	NA	NA	0	1	0	0	0	0	1	1	0	0	NA	balanced	NA
BM2	73	male	old	diseased	NA	NA	NA	NA	1	0	1	0	0	0	0	0	1	1	0	1	balanced	cvd
BM3	73	male	old	diseased	NA	NA	NA	NA	1	0	0	0	0	0	1	0	0	0	0	NA	meat+	cvd
BM7	73	male	old	diseased	NA	NA	NA	NA	1	0	0	0	0	0	0	0	0	0	0	NA	meat+	cvd
C8M1	73	male	old	healthy	NA	NA	NA	NA	0	0	0	0	0	0	0	0	1	0	0	NA	balanced	control
C8M2	73	male	old	diseased	NA	NA	NA	NA	1	0	0	0	0	0	0	1	1	0	1	NA	balanced	cvd
BF11	74	female	old	healthy	NA	NA	NA	NA	0	0	0	0	0	0	0	1	0	0	0	NA	meat+	control
BF13	74	female	old	diseased	NA	NA	NA	NA	NA	0	0	1	1	0	0	0	1	0	0	NA	meat+	cvd
BF14	74	female	old	diseased	NA	NA	NA	NA	NA	0	1	0	0	0	0	0	0	0	0	NA	vegi+	NA
BF7	74	female	old	diseased	NA	NA	NA	NA	1	1	0	0	0	0	0	1	0	0	0	NA	balanced	cvd
BF8	74	female	old	healthy	NA	NA	NA	NA	0	0	0	0	0	0	0	1	0	0	0	NA	balanced	control
BF9	74	female	old	healthy	NA	NA	NA	NA	0	0	0	0	0	0	0	0	0	0	0	NA	balanced	control
BM5	74	male	old	diseased	NA	NA	NA	NA	1	0	0	0	0	0	0	0	0	0	0	NA	balanced	cvd
BM6	74	male	old	diseased	NA	NA	NA	NA	1	0	0	0	0	0	0	0	0	0	0	NA	meat+	cvd
BM8	74	male	old	diseased	NA	NA	NA	NA	1	0	1	0	0	0	0	0	0	0	0	NA	meat+	cvd
E8F1	74	female	old	diseased	NA	NA	NA	NA	1	0	0	0	0	0	0	1	1	0	0	NA	balanced	cvd
E8F2	74	female	old	diseased	NA	NA	NA	NA	1	0	0	0	1	0	0	0	1	0	0	NA	balanced	cvd
E8M1	74	male	old	diseased	NA	NA	NA	NA	1	0	0	0	0	0	0	1	0	0	0	NA	balanced	cvd
E8M2	74	male	old	diseased	NA	NA	NA	NA	1	0	1	0	0	0	0	0	1	0	0	NA	balanced	cvd
A8F3	75	female	old	diseased	NA	NA	NA	NA	1	0	0	0	0	0	0	1	1	0	0	NA	balanced	cvd
A8F4	75	female	old	diseased	NA	NA	NA	NA	1	0	1	0	0	0	0	0	0	0	0	NA	balanced	cvd
A8M4	75	male	old	healthy	NA	NA	NA	NA	0	0	0	0	0	0	0	0	0	1	1	NA	balanced	control
A8M3	76	male	old	diseased	NA	NA	NA	NA	1	0	0	0	0	0	0	0	1	0	0	NA	balanced	cvd
B8F4	76	female	old	diseased	NA	NA	NA	NA	1	0	0	0	0	0	0	0	0	0	0	NA	meat+	cvd
B8M3	76	male	old	healthy	NA	NA	NA	NA	0	0	0	0	0	0	0	1	1	0	0	NA	balanced	control
B8F3	77	female	old	diseased	NA	NA	NA	NA	1	0	0	0	0	0	0	0	0	0	0	NA	meat+	cvd
C8F4	77	female	old	healthy	NA	NA	NA	NA	0	0	0	0	0	0	0	1	1	0	0	NA	balanced	control
C8M3	77	male	old	diseased	NA	NA	NA	NA	NA	0	1	0	0	0	0	0	0	0	0	NA	meat+	NA
C8M4	77	male	old	diseased	NA	NA	NA	NA	1	0	0	0	0	0	0	0	0	0	0	NA	meat+	cvd
C8F3	78	female	old	diseased	NA	NA	NA	NA	1	0	0	0	0	0	0	0	1	0	0	NA	balanced	cvd
D8M1	78	male	old	healthy	NA	NA	NA	NA	0	0	0	0	0	0	0	1	1	0	0	NA	balanced	control
D8F1	79	female	old	diseased	NA	NA	NA	NA	1	0	0	0	0	0	0	0	1	0	0	NA	balanced	cvd
D8F2	79	female	old	healthy	NA	NA	NA	NA	0	0	0	0	0	0	0	0	0	0	0	NA	meat+	control
D8M2	79	male	old	diseased	NA	NA	NA	NA	1	0	0	0	0	0	0	0	0	0	0	NA	meat+	cvd
E8F3	79	female	old	healthy	NA	NA	NA	NA	0	0	0	0	0	0	0	0	0	0	0	NA	balanced	control
E8M3	79	male	old	healthy	NA	NA	NA	NA	0	0	0	0	0	0	0	0	0	0	0	NA	meat+	control
E8M4	79	male	old	healthy	NA	NA	NA	NA	0	0	0	0	0	0	0	0	1	1	0	NA	balanced	control
A9M1	80	male	old	diseased	NA	NA	NA	NA	1	0	0	0	0	0	0	0	1	0	0	NA	balanced	cvd
A9F1	81	female	old	healthy	NA	NA	NA	NA	0	0	0	0	0	0	0	0	0	0	0	NA	balanced	control
A9F2	81	female	old	diseased	NA	NA	NA	NA	1	0	0	0	0	0	0	1	0	0	0	NA	meat+	cvd
A9M2	81	male	old	healthy	NA	NA	NA	NA	0	0	0	0	0	0	0	0	1	1	1	NA	balanced	control
CF11	81	female	old	diseased	NA	NA	NA	NA	1	1	0	0	1	0	0	1	1	0	0	NA	balanced	cvd
CF14	81	female	old	diseased	NA	NA	NA	NA	1	0	0	1	0	0	0	0	0	0	0	NA	balanced	cvd
CF2	81	female	old	diseased	NA	NA	NA	NA	NA	0	1	0	0	0	0	1	0	0	0	NA	balanced	NA
CF5	81	female	old	healthy	NA	NA	NA	NA	0	0	0	0	0	0	0	0	0	0	0	NA	balanced	control
CF6	81	female	old	diseased	NA	NA	NA	NA	1	0	0	0	0	0	0	0	0	0	0	NA	balanced	cvd
CF9	81	female	old	healthy	NA	NA	NA	NA	0	0	0	0	0	0	0	0	1	0	0	NA	vegi+	control
CM10	81	male	old	diseased	NA	NA	NA	NA	1	0	0	0	0	0	0	0	0	0	0	NA	balanced	cvd
CM14	81	male	old	healthy	NA	NA	NA	NA	0	0	0	0	0	0	0	0	0	0	1	NA	balanced	control
CM15	81	male	old	diseased	NA	NA	NA	NA	1	0	1	0	0	0	0	0	1	1	1	NA	balanced	cvd
CM5	81	male	old	diseased	NA	NA	NA	NA	1	0	0	0	0	0	0	0	0	0	1	NA	balanced	cvd
CM7	81	male	old	diseased	NA	NA	NA	NA	NA	0	1	0	0	0	0	0	1	0	0	NA	balanced	NA
CM8	81	male	old	diseased	NA	NA	NA	NA	1	0	0	0	0	0	0	0	1	0	0	NA	balanced	cvd
C9F2	82	female	old	diseased	NA	NA	NA	NA	1	1	1	0	0	0	0	0	0	0	0	NA	vegi+	cvd
CF1	82	female	old	healthy	NA	NA	NA	NA	0	0	0	0	0	0	0	0	1	0	0	NA	balanced	control
CF10	82	female	old	diseased	NA	NA	NA	NA	1	0	0	0	0	0	0	0	1	0	0	NA	balanced	cvd
CF13	82	female	old	diseased	NA	NA	NA	NA	1	1	1	0	0	0	0	0	1	0	0	NA	balanced	cvd
CF15	82	female	old	diseased	NA	NA	NA	NA	1	0	0	0	0	0	0	0	0	0	0	NA	balanced	cvd
CF16	82	female	old	diseased	NA	NA	NA	NA	1	0	1	0	1	0	0	1	1	0	0	NA	balanced	cvd
CF4	82	female	old	diseased	NA	NA	NA	NA	NA	0	1	0	0	1	0	0	0	0	0	NA	vegi+	NA
CF7	82	female	old	diseased	NA	NA	NA	NA	1	0	0	0	0	0	0	0	0	0	0	NA	balanced	cvd
CF8	82	female	old	diseased	NA	NA	NA	NA	1	0	0	0	0	0	0	0	0	0	0	NA	balanced	cvd
CM1	82	male	old	healthy	NA	NA	NA	NA	0	0	0	0	0	0	0	1	1	1	1	NA	balanced	control
CM11	82	male	old	diseased	NA	NA	NA	NA	1	0	0	0	0	0	0	0	0	0	0	NA	balanced	cvd
CM12	82	male	old	healthy	NA	NA	NA	NA	0	0	0	0	0	0	0	0	0	0	0	NA	balanced	control
CM13	82	male	old	healthy	NA	NA	NA	NA	0	0	0	0	0	0	0	0	0	1	0	NA	balanced	control
CM2	82	male	old	diseased	NA	NA	NA	NA	NA	1	0	0	0	0	0	1	0	0	0	NA	meat+	cvd
CM3	82	male	old	diseased	NA	NA	NA	NA	NA	1	0	0	0	0	0	1	0	0	0	NA	meat+	cvd
CM4	82	male	old	healthy	NA	NA	NA	NA	0	0	0	0	0	0	0	0	0	0	0	NA	meat+	control
CM6	82	male	old	diseased	NA	NA	NA	NA	1	0	0	0	0	0	0	0	0	0	0	NA	meat+	cvd
CM9	82	male	old	diseased	NA	NA	NA	NA	1	0	0	0	0	0	0	0	1	1	1	NA	balanced	cvd
C9F1	83	female	old	NA	NA	NA	NA	NA	NA	0	0	0	0	0	0	NA	NA	NA	NA	NA	NA	NA
C9M1	83	male	old	diseased	NA	NA	NA	NA	1	0	0	0	0	0	0	0	0	0	1	NA	balanced	cvd
C9M2	83	male	old	diseased	NA	NA	NA	NA	1	0	1	0	0	0	0	0	0	1	1	NA	balanced	cvd
D9F1	84	female	old	diseased	NA	NA	NA	NA	1	0	1	0	0	0	0	0	1	0	0	NA	balanced	cvd
D9F2	84	female	old	NA	NA	NA	NA	NA	NA	0	0	0	0	0	0	NA	NA	NA	NA	NA	NA	NA
D9M1	84	male	old	healthy	NA	NA	NA	NA	0	0	0	0	0	0	0	0	0	0	0	NA	balanced	control
D9M2	84	male	old	healthy	NA	NA	NA	NA	0	0	0	0	0	0	0	0	0	0	0	1	vegi+	control
A9M3	85	male	old	diseased	NA	NA	NA	NA	1	0	0	0	0	0	0	0	0	0	0	NA	balanced	cvd
E9F1	85	female	old	diseased	NA	NA	NA	NA	1	0	0	0	0	0	0	0	0	0	0	NA	balanced	cvd
E9M1	85	male	old	diseased	NA	NA	NA	NA	1	0	1	0	0	0	0	1	1	0	0	NA	balanced	cvd
E9M2	85	male	old	diseased	NA	NA	NA	NA	1	0	1	0	0	0	0	0	1	0	1	NA	balanced	cvd
A9M4	86	male	old	diseased	NA	NA	NA	NA	1	0	1	0	0	0	0	0	0	0	0	NA	balanced	cvd
B9M2	86	male	old	diseased	NA	NA	NA	NA	1	0	0	0	1	0	0	0	0	0	0	NA	balanced	cvd
E9F2	86	female	old	diseased	NA	NA	NA	NA	1	0	1	0	0	0	0	0	0	0	0	NA	balanced	cvd
DF12	89	female	old	diseased	NA	NA	NA	NA	1	0	0	0	0	0	0	0	0	0	0	NA	balanced	cvd
DF3-2	89	female	old	diseased	NA	NA	NA	NA	1	0	0	0	0	0	0	0	0	0	0	NA	balanced	cvd
DF6	89	female	old	healthy	NA	NA	NA	NA	0	0	0	0	0	0	0	0	1	0	0	NA	balanced	control
DM4	89	male	old	diseased	NA	NA	NA	NA	1	0	1	0	1	0	0	0	1	0	0	NA	balanced	cvd
DM8	89	male	old	diseased	NA	NA	NA	NA	NA	0	0	0	1	0	0	1	0	0	0	NA	balanced	cvd
DF11	90	female	old	NA	NA	NA	NA	NA	NA	0	0	0	0	0	0	NA	NA	NA	NA	NA	NA	NA
DF1-2	90	female	old	diseased	NA	NA	NA	NA	1	1	0	0	0	0	0	0	1	0	0	NA	balanced	cvd
DF2-2	90	female	old	diseased	NA	NA	NA	NA	1	1	0	0	0	0	0	0	1	0	0	NA	balanced	cvd
DF8	90	female	old	diseased	NA	NA	NA	NA	1	0	0	0	0	0	0	0	0	0	0	NA	balanced	cvd
DF9	90	female	old	diseased	NA	NA	NA	NA	1	1	0	0	0	0	0	0	0	0	0	NA	balanced	cvd
DM5	90	male	old	diseased	NA	NA	NA	NA	NA	0	1	0	0	0	0	0	1	0	0	NA	balanced	NA
DM7	90	male	old	diseased	NA	NA	NA	NA	1	0	0	0	0	0	0	0	1	1	1	NA	balanced	cvd
DF7	91	female	old	healthy	NA	NA	NA	NA	0	0	0	0	0	0	0	0	1	0	0	NA	balanced	control
DM2	91	male	old	diseased	NA	NA	NA	NA	1	0	0	0	0	0	0	0	1	0	0	NA	balanced	cvd
DM6	91	male	old	diseased	NA	NA	NA	NA	1	1	0	0	0	0	0	0	0	0	0	NA	balanced	cvd
DF10	92	female	old	diseased	NA	NA	NA	NA	1	0	0	0	0	0	0	0	0	0	0	NA	balanced	cvd
C10M1	93	male	old	NA	NA	NA	NA	NA	NA	0	0	0	0	0	0	NA	NA	NA	NA	NA	NA	NA
DM1	93	male	old	diseased	NA	NA	NA	NA	1	0	0	0	0	0	0	0	1	0	1	1	balanced	cvd
DM9	93	male	old	healthy	NA	NA	NA	NA	0	0	0	0	0	0	0	0	0	0	1	NA	balanced	control
DM10	94	male	old	diseased	NA	NA	NA	NA	1	0	0	0	0	0	0	0	1	0	0	NA	balanced	cvd
DF4-2	100	female	old	diseased	NA	NA	NA	NA	1	0	0	0	0	0	0	0	0	0	0	1	balanced	cvd
