# Supplementary material for: The human plasma anellome exhibits age- and sex-dependent patterns with links to cardiometabolic health in older adults
Source: Front Microbiol. 2026 Jan 15;16:1716110. doi: 10.3389/fmicb.2025.1716110 (PMC12852332; doi:10.3389/fmicb.2025.1716110)
Supplement: Supplementary file 2 [file Table_2.XLSX]

## Sheet: Table S2
sample	total_contigs	viral_contigs	Complete	High.quality	Medium.quality	Low.quality	ORF1>=1000bp
A1-1	41406	990	0	1	0	1025	1
A2-1	11243	274	2	5	7	140	32
A4-1	19945	370	1	3	1	406	6
A7F1	36216	700	2	4	3	238	13
A7F2	34556	568	2	4	7	272	36
A7M2	30946	1112	39	121	152	746	525
A7M3	28112	687	15	71	52	308	199
A8F1	22784	275	0	0	1	277	5
A8F2	44542	862	0	2	11	341	60
A8F3	58588	1083	0	2	12	393	44
A8F4	15320	333	1	4	4	128	20
A8M1	40351	1191	38	115	96	591	387
A8M3	24341	763	28	87	76	672	310
A8M4	6620	238	5	22	18	333	78
A9-1	15875	465	4	11	18	334	76
A9F1	23123	485	4	10	16	443	47
A9F2	33177	745	9	29	38	523	174
A9M1	5398	495	19	64	88	487	304
A9M2	25815	514	0	2	10	346	22
A9M3	23662	612	23	45	58	672	201
A9M4	36685	779	19	43	49	413	150
AF1	24872	413	5	5	15	873	65
AF10	36360	619	1	1	2	703	7
AF2	41713	816	11	30	21	1510	91
AF3	62430	553	5	5	4	1371	20
AF4	42514	776	15	28	16	780	75
AF5	39377	874	22	55	30	552	130
AF6	17568	333	5	19	10	559	35
AF7	39526	760	2	2	2	805	3
AF8	36777	447	4	14	5	856	28
AF9	34573	882	5	12	22	638	82
AM1	33656	1262	60	159	122	1164	510
AM10	53222	1005	6	6	10	948	41
AM11	39692	804	10	19	21	717	94
AM12	48398	873	1	0	0	398	1
AM2	43339	871	1	0	0	601	2
AM3	37245	762	6	36	33	937	119
AM4	20626	348	3	5	3	505	12
AM5	30742	783	21	70	57	970	252
AM6	24486	1165	46	161	117	995	523
AM7	41214	675	4	5	10	975	33
AM8	40077	865	21	43	42	1114	193
AM9	46496	763	10	11	9	968	55
B7F1	26234	456	0	4	6	276	31
B7F2	62765	779	1	0	4	1525	18
B7M1	40437	951	9	40	78	499	274
B7M2	29819	784	3	28	32	301	121
B8F1	19840	385	0	1	4	158	18
B8F2	45854	1096	22	46	68	501	249
B8F3	17307	325	0	6	13	299	57
B8F4	8044	194	14	26	10	89	61
B8M1	45279	992	14	26	35	468	107
B8M3	8259	783	22	73	129	787	453
B9M2	47955	993	23	46	32	590	138
BF1	48019	622	2	5	11	941	38
BF10	36707	710	1	5	10	702	36
BF11	39840	775	1	3	1	424	9
BF12	22506	465	10	29	17	463	75
BF13	13518	598	11	134	76	475	309
BF14	41691	856	4	16	10	465	44
BF2	31265	608	5	24	15	391	58
BF3	34027	699	4	4	2	377	17
BF4	26681	545	2	6	12	496	45
BF5	22528	455	2	10	4	342	23
BF6	29972	644	5	18	8	384	46
BF7	13187	260	5	4	1	416	8
BF8	51360	1017	1	1	4	949	11
BF9	31477	654	12	6	17	509	79
BM1	25891	539	7	16	39	428	143
BM2	75702	1032	17	45	37	865	150
BM3	69081	1463	35	121	96	927	414
BM5	55494	843	11	36	51	544	210
BM6	30115	585	1	4	8	526	55
BM7	35098	780	10	38	65	707	175
BM8	53471	783	1	3	9	973	20
C10M1	13843	347	7	10	30	398	77
C2-1	105661	2256	81	116	66	1141	320
C3-1	50256	1093	17	11	2	1010	31
C4-1	27752	796	1	7	1	1120	9
C8F1	9390	222	7	9	17	307	56
C8F2	37553	742	2	18	17	318	71
C8F3	8072	244	0	7	6	382	28
C8F4	12943	359	6	35	30	443	139
C8M1	19852	464	0	9	7	192	44
C8M2	46611	879	0	8	8	283	42
C8M3	44482	900	3	9	11	543	38
C8M4	18548	262	3	5	6	196	28
C9F1	30882	615	2	12	7	332	35
C9F2	16206	343	1	2	17	511	39
C9M1	16155	362	2	6	25	478	76
C9M2	37732	846	8	39	34	454	115
CF1	6168	154	0	0	0	164	21
CF10	50013	894	1	26	33	971	110
CF11	55404	853	3	6	8	1079	32
CF13	38429	680	2	8	6	511	23
CF14	28422	439	6	11	5	302	22
CF15	49820	832	1	1	3	841	31
CF16	46575	936	27	65	44	704	174
CF2	31757	532	1	8	15	451	54
CF4	59206	921	4	5	6	690	29
CF5	60267	889	3	14	15	1027	75
CF6	22486	437	1	1	3	449	12
CF7	54009	934	2	20	21	772	97
CF8	49160	917	8	24	19	796	95
CF9	58745	915	1	3	0	764	3
CM1	29156	925	28	87	45	597	212
CM10	13558	220	8	11	4	348	22
CM11	22807	372	0	7	9	786	59
CM12	56451	1360	33	188	182	1515	608
CM13	18570	628	6	43	66	640	187
CM14	22621	465	0	1	9	349	22
CM15	19786	464	1	36	29	424	129
CM2	34969	828	8	37	34	820	178
CM3	38454	906	5	20	42	908	197
CM4	15418	491	7	40	21	387	104
CM5	52334	979	1	15	7	617	40
CM6	25637	545	1	1	6	484	21
CM7	41881	1033	5	49	54	769	171
CM8	43353	888	3	15	13	608	39
CM9	30633	846	1	40	53	921	193
D1	10541	302	1	3	6	199	54
D5-1	19804	571	28	45	7	341	74
D7F1	25792	540	0	3	0	221	8
D7F2	30488	423	2	2	6	336	37
D7F3	45759	658	0	4	3	422	24
D7M1	26622	490	0	6	13	399	43
D7M2	37686	685	16	29	26	318	100
D8-1	21308	569	4	5	2	662	15
D8F1	11576	229	3	3	11	342	25
D8F2	13249	436	9	58	49	356	173
D8M1	6201	207	0	4	15	302	45
D8M2	14512	437	24	42	44	552	123
D9-1	77149	2428	2	2	1	4348	5
D9F1	13396	307	2	5	16	386	52
D9F2	12450	798	16	50	117	1038	443
D9M1	28290	739	16	50	39	483	172
D9M2	63749	1273	4	10	14	463	35
DF10	38559	489	3	17	19	896	46
DF11	53082	605	6	14	29	1224	78
DF12	59721	994	0	3	2	2006	7
DF1-2	13321	221	0	3	5	417	6
DF2-2	25287	434	0	5	11	879	27
DF3-2	2184	43	3	1	1	76	3
DF4-2	3420	31	2	5	1	97	6
DF6	28223	653	1	13	19	345	62
DF7	34295	466	0	8	2	770	16
DF8	50663	573	11	17	18	1178	60
DF9	42576	487	6	22	24	885	68
DM1	64957	984	10	12	15	1723	68
DM10	99229	938	3	7	4	3043	24
DM2	95319	922	1	7	3	2250	18
DM4	55604	1291	30	159	175	1749	570
DM5	85927	1059	6	19	32	2309	109
DM6	99650	890	1	10	15	1686	33
DM7	40975	648	22	52	22	1007	126
DM8	54484	761	17	50	22	1329	115
DM9	64261	1010	33	42	33	1668	141
E2-2	22877	567	4	5	5	363	14
E7-2	12706	394	16	30	21	217	94
E7F1	50739	1046	1	9	11	409	52
E7F2	59596	868	0	2	7	561	27
E7F3	31987	764	9	14	30	494	141
E7M1	21451	864	63	89	102	469	351
E7M2	29005	562	3	32	29	407	96
E7M3	57597	912	2	7	15	400	47
E8-1	13751	396	11	11	14	188	48
E8F1	30814	872	6	35	77	713	333
E8F2	25485	434	1	5	4	180	27
E8F3	14690	582	17	68	75	690	262
E8M1	50315	828	1	0	0	467	5
E8M2	76763	1559	13	41	33	665	133
E8M3	32045	549	1	8	14	398	56
E8M4	28275	549	9	22	31	787	105
E9F1	7647	216	0	1	2	412	5
E9F2	21802	434	2	8	6	222	22
E9M1	33117	656	10	19	36	957	95
E9M2	42505	882	21	61	41	498	192
F2-1	9091	317	1	9	9	392	23
F3-1	24578	515	12	14	8	346	39
F4-1	23976	489	0	0	1	360	9
F5-1	4931	55	1	0	0	125	3
G1-1	3305	63	0	0	1	94	6
G5-1	4177	81	0	1	1	183	5
G7-1	34302	1299	8	19	32	2089	89
G8-1	1945	67	0	2	0	125	13
H1-1	976	34	0	0	2	59	NA
H2	3216	73	0	0	0	120	NA
H6	4039	98	1	0	1	188	3
H7-1	39608	1306	4	3	3	2512	12
I1	10567	62	0	0	0	406	NA
I13-1	907	16	0	0	0	44	NA
I14-1	1762	59	1	0	1	96	8
I15-1	24407	1359	17	58	97	1711	580
J2-1	45233	1600	0	1	0	3241	1
K15-1	20547	457	0	0	0	386	2
K18-1	4361	120	0	0	1	222	NA
K23-1	19327	598	11	14	26	1058	93
K5	1418	24	0	0	0	45	1
K8	6227	82	0	0	1	123	NA
L2-1	2177	43	0	1	0	95	NA
M15-2	62111	1031	5	29	35	2813	139
M16-1	77417	2251	10	18	14	3250	46
M18-1	28010	848	2	3	3	1075	19
M19-1	28727	867	25	56	33	771	142
N15-1	11035	238	0	0	0	218	3
N16-2	18281	564	1	1	0	763	5
N17-1	13741	278	0	0	0	229	1
N7-1	16820	375	8	23	12	481	50
O12	36364	1033	17	36	32	1188	107
O2	14995	360	0	12	8	237	36
O23-1	14827	359	1	10	12	445	48
O4	21585	574	0	1	2	734	8
P10-1	28212	733	10	34	17	473	69
P2	46465	1612	0	8	4	2957	23
P5-2	13464	528	6	27	13	586	66
P6-1	14782	359	0	2	0	181	4
Q1-2	72860	2063	1	2	1	3988	27
Q3-1	38541	806	0	1	2	524	8
