# Supplementary material for: The human plasma anellome exhibits age- and sex-dependent patterns with links to cardiometabolic health in older adults
Source: Front Microbiol. 2026 Jan 15;16:1716110. doi: 10.3389/fmicb.2025.1716110 (PMC12852332; doi:10.3389/fmicb.2025.1716110)
Supplement: Supplementary file 3 [file Table_3.XLSX]

## Sheet: Table S3
Cohort	Model	mtry	nrounds	max_depth	eta	gamma	colsample_bytree	min_child_weight	subsample		cohort	model	AUC		species	Overall	model	cohort
young	RF	9	–	–	–	–	–	–	–		young	rf	0.861111		Alphatorquevirus_homin9.10	100	rf	young
young	XGBoost	–	50	3	0.3	0	0.6	1	0.5		young	glm	0.527778		Alphatorquevirus_homin18	100	glm	young
old	RF	16	–	–	–	–	–	–	–		young	svm	0.833333		Alphatorquevirus_homin9.10	100	xgboost	young
old	XGBoost	–	50	1	0.4	0	0.8	1	0.625		young	xgboost	0.527778		Alphatorquevirus_homin1	100	rf	old
The dashes (–) indicate that the parameter is not applicable to that model type.											old	rf	0.52043		Alphatorquevirus_homin1	100	glm	old
											old	glm	0.563441		Alphatorquevirus_homin1	100	xgboost	old
											old	svm	0.511828		Gammatorquevirus_homidi6	90.5766	rf	young
											old	xgboost	0.588172		Alphatorquevirus_homin13	82.1516	glm	young
															Alphatorquevirus_homin9.10	80.8351	glm	young
															Alphatorquevirus_homin13	78.4825	glm	old
															Alphatorquevirus_homin5	77.8303	glm	young
															Alphatorquevirus_homin29	71.8613	glm	young
															Alphatorquevirus_homin20	71.0592	glm	old
															Betatorquevirus_homini1	68.5597	xgboost	young
															Alphatorquevirus_homin16	66.0977	glm	young
															Gammatorquevirus_homidi8	64.7965	glm	young
															Gammatorquevirus_homidi13	61.4319	rf	young
															Gammatorquevirus_homidi13	60.9428	glm	old
															Betatorquevirus_homini415	60.7976	rf	young
															Alphatorquevirus_homin19	53.8351	glm	old
															Gammatorquevirus_homidi6	53.343	glm	young
															Betatorquevirus_homini1	51.0554	rf	young
															Alphatorquevirus_homin29	50.544	glm	old
															Alphatorquevirus_homin3	49.7954	glm	young
															Alphatorquevirus_homin21.24	48.8848	xgboost	young
															Alphatorquevirus_homin18	47.2744	glm	old
															Gammatorquevirus_homidi16	46.6312	xgboost	young
															Gammatorquevirus_homidi9	46.1114	glm	young
															Gammatorquevirus_homidi7	45.9571	glm	old
															Alphatorquevirus_homin13	44.7856	xgboost	old
															Alphatorquevirus_homin20	41.4226	xgboost	old
															Gammatorquevirus_homidi1	40.2644	xgboost	old
															Alphatorquevirus_homin17	39.9329	glm	young
															Alphatorquevirus_homin31	38.6714	glm	young
															Alphatorquevirus_homin18	38.4506	xgboost	young
															Gammatorquevirus_homidi9	38.2921	xgboost	old
															Alphatorquevirus_homin5	38.2587	rf	young
															Alphatorquevirus_homin3	37.0549	xgboost	old
															Gammatorquevirus_homidi16	36.6088	glm	young
															Alphatorquevirus_homin13	36.4643	rf	old
															Gammatorquevirus_homidi8	35.8484	rf	young
															Alphatorquevirus_homin3	35.1518	rf	young
															Alphatorquevirus_homin18	34.4562	rf	young
															Alphatorquevirus_homin3	34.053	xgboost	young
															Gammatorquevirus_homidi16	33.7642	xgboost	old
															Alphatorquevirus_homin1	33.5466	glm	young
															Betatorquevirus_homini1	33.3573	glm	young
															Alphatorquevirus_homin13	33.1968	rf	young
															Alphatorquevirus_homin16	32.7311	rf	young
															Alphatorquevirus_homin29	32.652	rf	young
															Alphatorquevirus_homin15	31.9786	rf	young
															Betatorquevirus_homini32	31.4337	rf	young
															Gammatorquevirus_homidi1	31.3943	glm	young
															Alphatorquevirus_homin21.24	30.1836	rf	young
															Betatorquevirus_homini406	30.0595	glm	young
															Alphatorquevirus_homin3	29.8325	glm	old
															Alphatorquevirus_homin21.24	28.4815	glm	young
															Betatorquevirus_homini406	27.6404	rf	young
															Alphatorquevirus_homin20	27.0745	rf	old
															Alphatorquevirus_homin19	26.8632	glm	young
															Alphatorquevirus_homin27	26.8381	glm	young
															Betatorquevirus_homini406	26.8146	glm	old
															Gammatorquevirus_homidi13	26.5115	rf	old
															Gammatorquevirus_homidi13	26.3976	xgboost	old
															Alphatorquevirus_homin15	26.2861	xgboost	young
															Alphatorquevirus_homin15	26.2176	glm	young
															Alphatorquevirus_homin27	25.8551	glm	old
															Alphatorquevirus_homin20	25.6288	rf	young
															Gammatorquevirus_homidi8	25.4147	xgboost	young
															Alphatorquevirus_homin29	24.6172	xgboost	old
															Alphatorquevirus_homin1	24.1054	rf	young
															Gammatorquevirus_homidi16	23.1192	glm	old
															Alphatorquevirus_homin3	22.8129	rf	old
															Alphatorquevirus_homin19	22.6686	rf	old
															Betatorquevirus_homini1	22.5296	glm	old
															Alphatorquevirus_homin19	22.1976	xgboost	old
															Alphatorquevirus_homin5	21.3331	rf	old
															Alphatorquevirus_homin18	21.3166	xgboost	old
															Gammatorquevirus_homidi2	21.2826	rf	young
															Alphatorquevirus_homin17	20.053	rf	young
															Gammatorquevirus_homidi25	19.6454	glm	old
															Betatorquevirus_homini32	19.1113	glm	old
															Gammatorquevirus_homidi7	18.5437	rf	young
															Betatorquevirus_homini406	18.1959	rf	old
															Alphatorquevirus_homin21.24	18.1684	glm	old
															Alphatorquevirus_homin31	18.156	rf	young
															Alphatorquevirus_homin19	17.7641	rf	young
															Betatorquevirus_homini406	17.7501	xgboost	old
															Betatorquevirus_homini32	17.3681	glm	young
															Gammatorquevirus_homidi7	17.1282	glm	young
															Alphatorquevirus_homin20	15.6958	glm	young
															Gammatorquevirus_homidi63	15.6372	rf	old
															Alphatorquevirus_homin15	15.1869	rf	old
															Gammatorquevirus_homidi2	14.6443	glm	old
															Alphatorquevirus_homin16	14.622	glm	old
															Gammatorquevirus_homidi2	14.6092	glm	young
															Alphatorquevirus_homin5	14.4301	glm	old
															Alphatorquevirus_homin9.10	14.4223	rf	old
															Alphatorquevirus_homin1	14.3954	xgboost	young
															Gammatorquevirus_homidi16	14.1434	rf	young
															Gammatorquevirus_homidi6	13.9887	xgboost	young
															Betatorquevirus_homini415	12.9713	rf	old
															Betatorquevirus_homini32	12.6219	rf	old
															Alphatorquevirus_homin21.24	12.5162	xgboost	old
															Gammatorquevirus_homidi63	12.4894	xgboost	old
															Betatorquevirus_homini1	12.0368	rf	old
															Gammatorquevirus_homidi16	11.855	rf	old
															Gammatorquevirus_homidi9	11.8007	rf	young
															Alphatorquevirus_homin19	11.731	xgboost	young
															Alphatorquevirus_homin18	11.5716	rf	old
															Alphatorquevirus_homin16	11.47	rf	old
															Gammatorquevirus_homidi7	11.4183	rf	old
															Alphatorquevirus_homin31	11.1005	xgboost	old
															Alphatorquevirus_homin17	10.9522	glm	old
															Gammatorquevirus_homidi1	10.8306	rf	young
															Gammatorquevirus_homidi63	10.634	glm	old
															Alphatorquevirus_homin21.24	10.6132	rf	old
															Gammatorquevirus_homidi7	10.5514	xgboost	old
															Alphatorquevirus_homin5	10.505	xgboost	old
															Alphatorquevirus_homin27	9.96255	rf	old
															Samektorquevirus_hominid18	9.86448	rf	old
															Gammatorquevirus_homidi2	9.69435	rf	old
															Betatorquevirus_homini415	9.66098	glm	old
															Betatorquevirus_homini32	9.61624	xgboost	old
															Gammatorquevirus_homidi1	9.05317	rf	old
															Alphatorquevirus_homin27	8.56135	rf	young
															Alphatorquevirus_homin31	8.20566	rf	old
															Gammatorquevirus_homidi7	8.1721	xgboost	young
															Alphatorquevirus_homin9.10	7.94684	glm	old
															Alphatorquevirus_homin29	7.84948	xgboost	young
															Gammatorquevirus_homidi9	7.60817	glm	old
															Alphatorquevirus_homin17	7.33512	rf	old
															Samektorquevirus_hominid18	7.10909	glm	old
															Gammatorquevirus_homidi8	6.83811	glm	old
															Gammatorquevirus_homidi63	6.67178	rf	young
															Alphatorquevirus_homin20	6.1803	xgboost	young
															Alphatorquevirus_homin29	5.89055	rf	old
															Betatorquevirus_homini32	5.5518	xgboost	young
															Alphatorquevirus_homin16	5.46638	xgboost	old
															Gammatorquevirus_homidi13	5.43004	glm	young
															Betatorquevirus_homini1	5.17585	xgboost	old
															Gammatorquevirus_homidi25	3.64833	rf	old
															Gammatorquevirus_homidi6	3.47203	rf	old
															Samektorquevirus_hominid18	2.66466	rf	young
															Gammatorquevirus_homidi1	1.97299	glm	old
															Alphatorquevirus_homin15	1.92301	glm	old
															Betatorquevirus_homini415	1.58885	glm	young
															Gammatorquevirus_homidi9	0.835464	rf	old
															Gammatorquevirus_homidi6	0.133529	glm	old
															Gammatorquevirus_homidi25	0	rf	young
															Gammatorquevirus_homidi63	0	glm	young
															Alphatorquevirus_homin13	0	xgboost	young
															Alphatorquevirus_homin16	0	xgboost	young
															Alphatorquevirus_homin17	0	xgboost	young
															Alphatorquevirus_homin27	0	xgboost	young
															Alphatorquevirus_homin31	0	xgboost	young
															Alphatorquevirus_homin5	0	xgboost	young
															Betatorquevirus_homini406	0	xgboost	young
															Betatorquevirus_homini415	0	xgboost	young
															Gammatorquevirus_homidi1	0	xgboost	young
															Gammatorquevirus_homidi13	0	xgboost	young
															Gammatorquevirus_homidi2	0	xgboost	young
															Gammatorquevirus_homidi25	0	xgboost	young
															Gammatorquevirus_homidi63	0	xgboost	young
															Gammatorquevirus_homidi9	0	xgboost	young
															Samektorquevirus_hominid18	0	xgboost	young
															Gammatorquevirus_homidi8	0	rf	old
															Alphatorquevirus_homin31	0	glm	old
															Alphatorquevirus_homin15	0	xgboost	old
															Alphatorquevirus_homin17	0	xgboost	old
															Alphatorquevirus_homin27	0	xgboost	old
															Alphatorquevirus_homin9.10	0	xgboost	old
															Betatorquevirus_homini415	0	xgboost	old
															Gammatorquevirus_homidi2	0	xgboost	old
															Gammatorquevirus_homidi25	0	xgboost	old
															Gammatorquevirus_homidi6	0	xgboost	old
															Gammatorquevirus_homidi8	0	xgboost	old
															Samektorquevirus_hominid18	0	xgboost	old
