# Supplementary material for: The human plasma anellome exhibits age- and sex-dependent patterns with links to cardiometabolic health in older adults
Source: Front Microbiol. 2026 Jan 15;16:1716110. doi: 10.3389/fmicb.2025.1716110 (PMC12852332; doi:10.3389/fmicb.2025.1716110)
Supplement: Supplementary file 4 [file Table_4.XLSX]

## Sheet: Table S4
species	outcome	covariate	odds_ratio	ci_lower	ci_upper	p.value	fdr_adjusted
Betatorquevirus_homini20	prevalence	gendermale	5.37903	2.54129	11.8296	1.67474e-05	0.000187786
Betatorquevirus_homini38	prevalence	gendermale	5.61905	2.60168	12.658	1.74685e-05	0.000187786
Gammatorquevirus_homidi13	prevalence	gendermale	5.99433	2.75527	13.6868	1.08637e-05	0.000187786
Gammatorquevirus_homidi9	prevalence	gendermale	10.0484	3.8611	30.0939	8.0413e-06	0.000187786
Betatorquevirus_homini10	prevalence	gendermale	9.28774	3.51149	28.2496	2.18511e-05	0.000187919
Betatorquevirus_homini501	prevalence	gendermale	5.06484	2.36332	11.2846	4.42318e-05	0.000316995
Betatorquevirus_homini2	prevalence	gendermale	5.20387	2.35179	12.066	7.06794e-05	0.000434173
Gammatorquevirus_homidi4	prevalence	gendermale	5.51434	2.36444	13.7115	0.000127422	0.000684893
Betatorquevirus_homini36	prevalence	gendermale	3.92576	1.89105	8.41404	0.000313825	0.00149939
Betatorquevirus_homini406	prevalence	gendermale	3.90841	1.83588	8.556	0.000491881	0.00181886
Gammatorquevirus_homidi2	prevalence	gendermale	4.00393	1.85028	8.99089	0.000549888	0.00181886
Gammatorquevirus_homidi5	prevalence	gendermale	4.27038	1.91292	9.92983	0.000512513	0.00181886
Gammatorquevirus_homidi7	prevalence	gendermale	3.98229	1.87036	8.88701	0.000479245	0.00181886
Gammatorquevirus_homidi1	prevalence	gendermale	3.73857	1.75282	8.23166	0.00079157	0.00234365
Gammatorquevirus_homidi6	prevalence	gendermale	3.60212	1.71734	7.7453	0.000817551	0.00234365
Alphatorquevirus_homin16	prevalence	gendermale	3.45734	1.66337	7.37639	0.0010538	0.00283209
Betatorquevirus_homini11	prevalence	gendermale	3.98125	1.76073	9.38646	0.00112934	0.00285658
Betatorquevirus_homini1	prevalence	gendermale	3.48096	1.64689	7.67503	0.00142	0.00305299
Betatorquevirus_homini27	prevalence	gendermale	4.03618	1.7535	9.73415	0.00132537	0.00305299
Gammatorquevirus_homidi16	prevalence	gendermale	3.39463	1.62173	7.28752	0.00137654	0.00305299
Gammatorquevirus_homidi8	prevalence	gendermale	3.35089	1.58913	7.27056	0.00175287	0.00358922
Gammatorquevirus_homidi11	prevalence	gendermale	3.65771	1.6298	8.53005	0.00200827	0.00392525
Betatorquevirus_homini32	prevalence	gendermale	3.36526	1.53843	7.61113	0.00279106	0.00521807
Alphatorquevirus_homin17	prevalence	gendermale	3.29207	1.51023	7.39208	0.00312993	0.00560779
Alphatorquevirus_homin3	prevalence	gendermale	3.81258	1.55523	10.4677	0.00536575	0.00922908
Alphatorquevirus_homin21.24	prevalence	gendermale	3.8143	1.52476	10.601	0.00630552	0.0104284
Alphatorquevirus_homin5	prevalence	gendermale	2.94364	1.34425	6.78663	0.00853408	0.0135913
Betatorquevirus_homini413	prevalence	gendermale	2.89423	1.25882	6.87028	0.0135166	0.0207577
Alphatorquevirus_homin18	prevalence	gendermale	2.57037	1.2154	5.62976	0.0152955	0.0226795
Betatorquevirus_homini415	prevalence	gendermale	2.50911	1.18993	5.40046	0.0166983	0.0239343
Alphatorquevirus_homin1	prevalence	gendermale	2.40712	1.14999	5.20293	0.0219408	0.0302374
Alphatorquevirus_homin9.10	prevalence	gendermale	2.42965	1.15005	5.32641	0.0225023	0.0302374
Gammatorquevirus_homidi10	prevalence	gendermale	2.73581	1.15356	6.72661	0.0242782	0.0316353
Alphatorquevirus_homin13	prevalence	gendermale	2.18662	1.07005	4.55577	0.0336618	0.0425723
Betatorquevirus_homini404	prevalence	gendermale	2.17601	0.962279	5.0106	0.0632101	0.0776581
Alphatorquevirus_homin20	prevalence	gendermale	2.39466	0.96955	6.43501	0.0677474	0.0809205
Gammatorquevirus_homidi20	prevalence	gendermale	2.19441	0.942362	5.21426	0.0699926	0.0813427
Alphatorquevirus_homin31	prevalence	gendermale	1.82361	0.886124	3.7883	0.10381	0.11747
Alphatorquevirus_homin19	prevalence	gendermale	1.96303	0.797475	5.21477	0.154702	0.170569
Betatorquevirus_homini9	prevalence	gendermale	1.81533	0.761564	4.35159	0.176922	0.190192
Alphatorquevirus_homin29	prevalence	gendermale	1.73911	0.652669	5.04161	0.282695	0.296485
Betatorquevirus_homini501	prevalence	smoking1	0.1995	0.0397049	0.776332	0.0286721	0.308225
Betatorquevirus_homini9	prevalence	smoking1	0.0454015	0.00163074	0.450077	0.0233617	0.308225
Gammatorquevirus_homidi13	prevalence	smoking1	0.19261	0.0373357	0.769092	0.0281412	0.308225
Gammatorquevirus_homidi2	prevalence	smoking1	0.148016	0.0208258	0.65279	0.0228786	0.308225
Alphatorquevirus_homin29	prevalence	smoking1	0.172876	0.0314854	0.908931	0.0380659	0.327367
Alphatorquevirus_homin27	prevalence	gendermale	1.37993	0.619768	3.06458	0.427267	0.43744
Alphatorquevirus_homin17	prevalence	smoking1	0.272129	0.0527207	1.08396	0.082812	0.48362
Betatorquevirus_homini20	prevalence	smoking1	0.302631	0.0690908	1.16083	0.0899758	0.48362
Gammatorquevirus_homidi9	prevalence	smoking1	0.265696	0.0503247	1.07716	0.0816991	0.48362
Alphatorquevirus_homin15	prevalence	physical_exercise1	1.82048	0.787139	4.33059	0.165811	0.513641
Alphatorquevirus_homin16	prevalence	physical_exercise1	1.79299	0.81333	4.04724	0.151808	0.513641
Alphatorquevirus_homin18	prevalence	physical_exercise1	2.05918	0.945914	4.58962	0.071792	0.513641
Alphatorquevirus_homin19	prevalence	physical_exercise1	2.20641	0.884562	5.80383	0.09607	0.513641
Alphatorquevirus_homin20	prevalence	physical_exercise1	2.08715	0.827294	5.54031	0.125936	0.513641
Alphatorquevirus_homin21.24	prevalence	physical_exercise1	3.22391	1.25423	8.96978	0.0185194	0.513641
Alphatorquevirus_homin29	prevalence	physical_exercise1	2.49752	0.885054	7.77466	0.0936641	0.513641
Alphatorquevirus_homin3	prevalence	physical_exercise1	2.20726	0.88416	5.75971	0.0953626	0.513641
Betatorquevirus_homini2	prevalence	physical_exercise1	2.27043	0.938113	5.72803	0.0735886	0.513641
Betatorquevirus_homini413	prevalence	physical_exercise1	2.00823	0.827746	5.0687	0.128711	0.513641
Betatorquevirus_homini9	prevalence	physical_exercise1	0.380491	0.117922	1.11135	0.0868312	0.513641
Gammatorquevirus_homidi1	prevalence	physical_exercise1	1.84481	0.813246	4.27618	0.145961	0.513641
Gammatorquevirus_homidi10	prevalence	physical_exercise1	2.08677	0.828487	5.5223	0.12521	0.513641
Gammatorquevirus_homidi13	prevalence	physical_exercise1	1.82415	0.781062	4.34278	0.167232	0.513641
Gammatorquevirus_homidi4	prevalence	physical_exercise1	1.8225	0.761806	4.46676	0.180894	0.518562
Gammatorquevirus_homidi11	prevalence	physical_exercise1	1.7882	0.730557	4.52259	0.208014	0.559038
Alphatorquevirus_homin3	prevalence	smoking1	7.17034	0.724984	185.837	0.139991	0.601961
Betatorquevirus_homini11	prevalence	smoking1	0.294119	0.0494669	1.32115	0.134052	0.601961
Gammatorquevirus_homidi7	prevalence	physical_exercise1	0.631528	0.282326	1.38467	0.255069	0.645174
Gammatorquevirus_homidi9	prevalence	physical_exercise1	0.585277	0.210619	1.57045	0.292342	0.698372
Alphatorquevirus_homin5	prevalence	physical_exercise1	0.668004	0.302605	1.45887	0.312528	0.7073
Betatorquevirus_homini404	prevalence	physical_exercise1	0.659993	0.273362	1.5616	0.347124	0.746317
Alphatorquevirus_homin13	prevalence	age	1.03923	0.994963	1.08707	0.0868518	0.746925
Alphatorquevirus_homin16	prevalence	age	1.0427	0.996268	1.09302	0.0753817	0.746925
Betatorquevirus_homini1	prevalence	age	0.957687	0.91352	1.00203	0.0654327	0.746925
Gammatorquevirus_homidi10	prevalence	age	0.946699	0.894815	0.99838	0.0484746	0.746925
Gammatorquevirus_homidi4	prevalence	age	0.947823	0.89831	0.997253	0.0432233	0.746925
Alphatorquevirus_homin15	prevalence	gendermale	1.13436	0.511187	2.57088	0.758274	0.758274
Alphatorquevirus_homin13	prevalence	smoking1	0.49561	0.126446	1.82809	0.294254	0.772935
Alphatorquevirus_homin19	prevalence	smoking1	0.434216	0.0875789	2.24521	0.305579	0.772935
Alphatorquevirus_homin21.24	prevalence	smoking1	0.355661	0.0626085	2.2124	0.247242	0.772935
Gammatorquevirus_homidi16	prevalence	smoking1	0.465569	0.11034	1.72422	0.264909	0.772935
Gammatorquevirus_homidi20	prevalence	smoking1	0.403949	0.0767926	1.64158	0.233049	0.772935
Gammatorquevirus_homidi4	prevalence	smoking1	0.482811	0.110287	1.8602	0.302274	0.772935
Gammatorquevirus_homidi6	prevalence	smoking1	0.413147	0.0970574	1.52305	0.198288	0.772935
Gammatorquevirus_homidi11	prevalence	smoking1	0.486453	0.103078	1.94868	0.326113	0.779047
Betatorquevirus_homini20	prevalence	physical_exercise1	1.4284	0.639158	3.22291	0.385437	0.789228
Alphatorquevirus_homin9.10	prevalence	smoking1	0.511977	0.114624	2.29677	0.37212	0.800059
Gammatorquevirus_homidi8	prevalence	smoking1	0.528009	0.123351	1.99801	0.358032	0.800059
Alphatorquevirus_homin17	prevalence	age	1.03896	0.990215	1.09166	0.122316	0.804509
Gammatorquevirus_homidi1	prevalence	age	0.963881	0.917928	1.01037	0.130967	0.804509
Alphatorquevirus_homin1	prevalence	age	1.02263	0.977572	1.07081	0.332913	0.825115
Alphatorquevirus_homin20	prevalence	age	0.961119	0.908738	1.01426	0.153724	0.825115
Alphatorquevirus_homin5	prevalence	age	1.02178	0.976295	1.07048	0.356317	0.825115
Betatorquevirus_homini10	prevalence	age	0.969678	0.914409	1.0262	0.291824	0.825115
Betatorquevirus_homini20	prevalence	age	1.03011	0.98336	1.08015	0.212969	0.825115
Betatorquevirus_homini32	prevalence	age	0.978493	0.931701	1.02632	0.375648	0.825115
Betatorquevirus_homini36	prevalence	age	0.971868	0.928094	1.01626	0.215447	0.825115
Betatorquevirus_homini404	prevalence	age	0.977975	0.929276	1.02772	0.383038	0.825115
Betatorquevirus_homini406	prevalence	age	0.978919	0.932261	1.02662	0.383774	0.825115
Gammatorquevirus_homidi2	prevalence	age	0.967989	0.92117	1.0153	0.187496	0.825115
Gammatorquevirus_homidi5	prevalence	age	0.975342	0.926262	1.02549	0.333432	0.825115
Gammatorquevirus_homidi7	prevalence	age	0.975772	0.931504	1.02092	0.291526	0.825115
Gammatorquevirus_homidi8	prevalence	age	0.974366	0.929377	1.02011	0.272034	0.825115
Alphatorquevirus_homin16	prevalence	dietary_habitvegi+	2.75208	0.753438	10.335	0.124956	0.833507
Alphatorquevirus_homin21.24	prevalence	dietary_habitvegi+	3.50569	0.754932	25.7261	0.145989	0.833507
Alphatorquevirus_homin29	prevalence	dietary_habitvegi+	0.386908	0.0990256	1.59736	0.174455	0.833507
Betatorquevirus_homini415	prevalence	dietary_habitvegi+	0.242519	0.0338812	1.07568	0.0932265	0.833507
Betatorquevirus_homini501	prevalence	dietary_habitvegi+	0.253968	0.0335682	1.2163	0.119656	0.833507
Gammatorquevirus_homidi16	prevalence	dietary_habitvegi+	0.257004	0.0351954	1.17138	0.112917	0.833507
Gammatorquevirus_homidi2	prevalence	dietary_habitvegi+	0.208706	0.0276435	0.991152	0.0744401	0.833507
Gammatorquevirus_homidi20	prevalence	dietary_habitvegi+	0.214579	0.0109846	1.31704	0.16522	0.833507
Gammatorquevirus_homidi8	prevalence	dietary_habitvegi+	0.239082	0.0325547	1.09532	0.0962671	0.833507
Alphatorquevirus_homin27	prevalence	physical_exercise1	1.25927	0.552463	2.89718	0.583557	0.836431
Betatorquevirus_homini1	prevalence	physical_exercise1	0.747079	0.335273	1.63702	0.469043	0.836431
Betatorquevirus_homini10	prevalence	physical_exercise1	1.46691	0.526592	4.22363	0.466722	0.836431
Betatorquevirus_homini11	prevalence	physical_exercise1	0.748701	0.284903	1.93229	0.550295	0.836431
Betatorquevirus_homini27	prevalence	physical_exercise1	1.33678	0.558398	3.24475	0.515389	0.836431
Betatorquevirus_homini32	prevalence	physical_exercise1	0.728861	0.310855	1.68704	0.461215	0.836431
Betatorquevirus_homini36	prevalence	physical_exercise1	0.798418	0.362573	1.73828	0.571939	0.836431
Gammatorquevirus_homidi2	prevalence	physical_exercise1	0.776212	0.332288	1.78556	0.552955	0.836431
Gammatorquevirus_homidi8	prevalence	physical_exercise1	1.29008	0.580632	2.87295	0.530622	0.836431
Alphatorquevirus_homin15	prevalence	dietary_habitmeat+	1.66541	0.593172	4.9569	0.34238	0.841864
Alphatorquevirus_homin16	prevalence	dietary_habitmeat+	2.61634	0.982739	7.17236	0.0565635	0.841864
Alphatorquevirus_homin18	prevalence	dietary_habitmeat+	1.6074	0.61443	4.31691	0.337285	0.841864
Alphatorquevirus_homin19	prevalence	dietary_habitmeat+	1.59561	0.517925	5.35085	0.42738	0.841864
Alphatorquevirus_homin21.24	prevalence	dietary_habitmeat+	0.652799	0.225721	1.86614	0.425588	0.841864
Alphatorquevirus_homin5	prevalence	dietary_habitmeat+	1.67784	0.599617	4.94972	0.332227	0.841864
Betatorquevirus_homini1	prevalence	dietary_habitmeat+	0.52898	0.194771	1.4033	0.203735	0.841864
Betatorquevirus_homini11	prevalence	dietary_habitmeat+	1.53734	0.520133	4.54105	0.433718	0.841864
Betatorquevirus_homini2	prevalence	dietary_habitmeat+	1.91088	0.658225	5.61881	0.233333	0.841864
Betatorquevirus_homini20	prevalence	dietary_habitmeat+	2.19219	0.803932	6.11172	0.127176	0.841864
Betatorquevirus_homini27	prevalence	dietary_habitmeat+	0.541597	0.162524	1.67747	0.298858	0.841864
Betatorquevirus_homini32	prevalence	dietary_habitmeat+	0.604828	0.206145	1.69452	0.346532	0.841864
Betatorquevirus_homini36	prevalence	dietary_habitmeat+	0.68845	0.256885	1.80191	0.450299	0.841864
Betatorquevirus_homini404	prevalence	dietary_habitmeat+	0.629557	0.21119	1.78771	0.392476	0.841864
Betatorquevirus_homini406	prevalence	dietary_habitmeat+	1.79277	0.665921	4.86222	0.247241	0.841864
Betatorquevirus_homini415	prevalence	dietary_habitmeat+	0.524237	0.187963	1.3985	0.204623	0.841864
Betatorquevirus_homini9	prevalence	dietary_habitmeat+	1.75812	0.593008	5.28158	0.308531	0.841864
Gammatorquevirus_homidi11	prevalence	dietary_habitmeat+	1.58829	0.539531	4.69018	0.398279	0.841864
Gammatorquevirus_homidi2	prevalence	dietary_habitmeat+	0.502281	0.174257	1.38205	0.190042	0.841864
Gammatorquevirus_homidi20	prevalence	dietary_habitmeat+	0.468586	0.1374	1.45155	0.202487	0.841864
Gammatorquevirus_homidi4	prevalence	dietary_habitmeat+	0.46277	0.14106	1.41819	0.187288	0.841864
Gammatorquevirus_homidi5	prevalence	dietary_habitmeat+	1.99595	0.711958	5.66368	0.188964	0.841864
Gammatorquevirus_homidi6	prevalence	dietary_habitmeat+	1.49482	0.554457	4.02864	0.424436	0.841864
Alphatorquevirus_homin1	prevalence	physical_exercise1	1.15523	0.526264	2.54801	0.718613	0.847384
Alphatorquevirus_homin13	prevalence	physical_exercise1	1.13065	0.528321	2.43133	0.751568	0.847384
Alphatorquevirus_homin17	prevalence	physical_exercise1	1.14581	0.490628	2.6825	0.752159	0.847384
Alphatorquevirus_homin31	prevalence	physical_exercise1	0.826138	0.376859	1.79802	0.630336	0.847384
Betatorquevirus_homini38	prevalence	physical_exercise1	1.20429	0.520812	2.79823	0.663165	0.847384
Betatorquevirus_homini415	prevalence	physical_exercise1	0.840242	0.382089	1.83141	0.662113	0.847384
Gammatorquevirus_homidi16	prevalence	physical_exercise1	1.13318	0.511456	2.50937	0.756997	0.847384
Gammatorquevirus_homidi5	prevalence	physical_exercise1	1.14108	0.472833	2.77298	0.768558	0.847384
Gammatorquevirus_homidi6	prevalence	physical_exercise1	1.14207	0.504044	2.59396	0.749396	0.847384
Alphatorquevirus_homin31	prevalence	smoking1	0.656549	0.165174	2.41502	0.531076	0.855477
Betatorquevirus_homini2	prevalence	smoking1	0.642615	0.154901	2.48209	0.524368	0.855477
Betatorquevirus_homini27	prevalence	smoking1	0.627334	0.152717	2.38	0.497762	0.855477
Betatorquevirus_homini36	prevalence	smoking1	0.65312	0.175659	2.42951	0.517849	0.855477
Betatorquevirus_homini404	prevalence	smoking1	0.643091	0.143694	2.48411	0.535353	0.855477
Betatorquevirus_homini415	prevalence	smoking1	0.600144	0.155892	2.16584	0.438528	0.855477
Gammatorquevirus_homidi7	prevalence	smoking1	0.640311	0.15372	2.7414	0.53716	0.855477
Alphatorquevirus_homin5	prevalence	smoking1	0.6586	0.163609	2.82814	0.558706	0.858013
Betatorquevirus_homini2	prevalence	age	0.98002	0.931112	1.03032	0.432028	0.861616
Gammatorquevirus_homidi13	prevalence	age	0.980914	0.933238	1.02985	0.440827	0.861616
Alphatorquevirus_homin1	prevalence	smoking1	1.47903	0.350563	7.45564	0.60872	0.902585
Alphatorquevirus_homin1	prevalence	dietary_habitmeat+	1.09046	0.415474	2.89343	0.860364	0.91658
Alphatorquevirus_homin13	prevalence	dietary_habitmeat+	1.09799	0.425314	2.8277	0.845857	0.91658
Alphatorquevirus_homin20	prevalence	dietary_habitmeat+	1.09865	0.357752	3.54086	0.870897	0.91658
Alphatorquevirus_homin27	prevalence	dietary_habitmeat+	0.813269	0.269821	2.33455	0.704847	0.91658
Alphatorquevirus_homin29	prevalence	dietary_habitmeat+	0.799864	0.246656	2.67327	0.710505	0.91658
Alphatorquevirus_homin3	prevalence	dietary_habitmeat+	1.40505	0.470039	4.38811	0.547312	0.91658
Alphatorquevirus_homin31	prevalence	dietary_habitmeat+	0.925922	0.353042	2.38712	0.873948	0.91658
Alphatorquevirus_homin9.10	prevalence	dietary_habitmeat+	1.27585	0.475753	3.49689	0.629942	0.91658
Betatorquevirus_homini10	prevalence	dietary_habitmeat+	0.890843	0.250485	3.07772	0.855469	0.91658
Betatorquevirus_homini38	prevalence	dietary_habitmeat+	1.1315	0.398874	3.16519	0.81416	0.91658
Betatorquevirus_homini501	prevalence	dietary_habitmeat+	0.872949	0.311387	2.39103	0.792769	0.91658
Gammatorquevirus_homidi1	prevalence	dietary_habitmeat+	1.38567	0.507284	3.78045	0.522016	0.91658
Gammatorquevirus_homidi10	prevalence	dietary_habitmeat+	0.895148	0.273797	2.83699	0.851201	0.91658
Gammatorquevirus_homidi13	prevalence	dietary_habitmeat+	0.875032	0.300355	2.48547	0.80327	0.91658
Gammatorquevirus_homidi16	prevalence	dietary_habitmeat+	1.15563	0.435331	3.04789	0.769652	0.91658
Gammatorquevirus_homidi7	prevalence	dietary_habitmeat+	0.754886	0.276939	2.03994	0.578733	0.91658
Gammatorquevirus_homidi8	prevalence	dietary_habitmeat+	0.851715	0.315345	2.25676	0.747939	0.91658
Gammatorquevirus_homidi9	prevalence	dietary_habitmeat+	0.790578	0.238841	2.53528	0.694672	0.91658
Betatorquevirus_homini413	prevalence	dietary_habitmeat+	0.926395	0.278225	2.93562	0.897753	0.919128
Alphatorquevirus_homin17	prevalence	dietary_habitmeat+	0.950351	0.320848	2.7331	0.925271	0.925271
Betatorquevirus_homini404	prevalence	dietary_habitvegi+	0.373633	0.0511497	1.71779	0.251691	0.931781
Gammatorquevirus_homidi10	prevalence	dietary_habitvegi+	0.264756	0.0131774	1.73954	0.241653	0.931781
Gammatorquevirus_homidi4	prevalence	dietary_habitvegi+	0.360874	0.0459577	1.82262	0.260032	0.931781
Alphatorquevirus_homin13	prevalence	dietary_habitvegi+	1.98524	0.57286	7.26118	0.283276	0.93699
Betatorquevirus_homini501	prevalence	physical_exercise1	1.05725	0.458826	2.42791	0.895297	0.93897
Gammatorquevirus_homidi20	prevalence	physical_exercise1	1.0609	0.446711	2.52482	0.892947	0.93897
Betatorquevirus_homini406	prevalence	physical_exercise1	1.03831	0.450091	2.404	0.92953	0.951662
Alphatorquevirus_homin18	prevalence	age	1.0144	0.969476	1.06205	0.536552	0.956484
Alphatorquevirus_homin21.24	prevalence	age	1.01345	0.960362	1.0707	0.627189	0.956484
Alphatorquevirus_homin27	prevalence	age	1.0111	0.963853	1.06092	0.650007	0.956484
Alphatorquevirus_homin31	prevalence	age	0.990894	0.947317	1.0359	0.686785	0.956484
Alphatorquevirus_homin9.10	prevalence	age	1.00875	0.964006	1.05602	0.706275	0.956484
Betatorquevirus_homini11	prevalence	age	1.01004	0.957611	1.06547	0.711802	0.956484
Betatorquevirus_homini501	prevalence	age	0.98963	0.942896	1.0378	0.668346	0.956484
Gammatorquevirus_homidi11	prevalence	age	0.985402	0.935604	1.03679	0.572303	0.956484
Gammatorquevirus_homidi16	prevalence	age	0.989257	0.944392	1.03547	0.643867	0.956484
Gammatorquevirus_homidi9	prevalence	age	1.0117	0.956804	1.06998	0.681218	0.956484
Gammatorquevirus_homidi20	prevalence	age	0.991794	0.942399	1.04294	0.748453	0.975257
Alphatorquevirus_homin1	prevalence	alcohol1	0.617718	0.12675	2.96565	0.539619	0.978165
Alphatorquevirus_homin13	prevalence	alcohol1	1.52476	0.377348	6.78612	0.560578	0.978165
Alphatorquevirus_homin16	prevalence	alcohol1	1.28987	0.309925	5.74395	0.727937	0.978165
Alphatorquevirus_homin17	prevalence	alcohol1	2.63703	0.601524	14.2074	0.216011	0.978165
Alphatorquevirus_homin18	prevalence	alcohol1	0.613721	0.137742	2.78973	0.51709	0.978165
Alphatorquevirus_homin21.24	prevalence	alcohol1	2.16992	0.295276	21.7918	0.468818	0.978165
Alphatorquevirus_homin29	prevalence	alcohol1	1.96044	0.320107	14.4947	0.482459	0.978165
Alphatorquevirus_homin3	prevalence	alcohol1	0.289711	0.0337772	2.97791	0.260002	0.978165
Alphatorquevirus_homin5	prevalence	alcohol1	0.729885	0.165456	3.30063	0.674706	0.978165
Alphatorquevirus_homin9.10	prevalence	alcohol1	4.46731	0.797189	38.288	0.11793	0.978165
Betatorquevirus_homini1	prevalence	alcohol1	0.702569	0.153579	3.37265	0.647997	0.978165
Betatorquevirus_homini10	prevalence	alcohol1	0.319733	0.0536902	1.51849	0.170527	0.978165
Betatorquevirus_homini2	prevalence	alcohol1	0.590324	0.129283	2.59084	0.481932	0.978165
Betatorquevirus_homini20	prevalence	alcohol1	2.04477	0.477758	10.4761	0.355956	0.978165
Betatorquevirus_homini27	prevalence	alcohol1	0.762452	0.170625	3.29181	0.713752	0.978165
Betatorquevirus_homini32	prevalence	alcohol1	0.746673	0.172512	3.0525	0.684903	0.978165
Betatorquevirus_homini36	prevalence	alcohol1	0.689229	0.169271	2.85065	0.599172	0.978165
Betatorquevirus_homini404	prevalence	alcohol1	2.01203	0.473569	9.24236	0.345586	0.978165
Betatorquevirus_homini406	prevalence	alcohol1	0.369211	0.0783339	1.52064	0.180042	0.978165
Betatorquevirus_homini413	prevalence	alcohol1	0.504746	0.0984415	2.24512	0.382094	0.978165
Betatorquevirus_homini415	prevalence	alcohol1	1.32307	0.331925	5.60423	0.692566	0.978165
Betatorquevirus_homini501	prevalence	alcohol1	1.55887	0.357815	8.39185	0.570255	0.978165
Betatorquevirus_homini9	prevalence	alcohol1	5.23411	0.676324	49.9567	0.115703	0.978165
Gammatorquevirus_homidi10	prevalence	alcohol1	0.551159	0.105693	2.60731	0.456794	0.978165
Gammatorquevirus_homidi16	prevalence	alcohol1	2.10531	0.512245	10.1796	0.319737	0.978165
Gammatorquevirus_homidi2	prevalence	alcohol1	3.22079	0.667379	24.0576	0.181379	0.978165
Gammatorquevirus_homidi20	prevalence	alcohol1	2.69077	0.613689	14.2721	0.203742	0.978165
Gammatorquevirus_homidi5	prevalence	alcohol1	1.57906	0.391383	6.69996	0.520766	0.978165
Gammatorquevirus_homidi6	prevalence	alcohol1	1.39841	0.340049	6.34358	0.645881	0.978165
Gammatorquevirus_homidi7	prevalence	alcohol1	1.39808	0.302669	7.462	0.67661	0.978165
Gammatorquevirus_homidi8	prevalence	alcohol1	2.42268	0.571201	12.3533	0.250433	0.978165
Gammatorquevirus_homidi9	prevalence	alcohol1	2.70452	0.60935	14.7372	0.208075	0.978165
Alphatorquevirus_homin15	prevalence	age	1.00474	0.957218	1.05513	0.848207	0.979403
Alphatorquevirus_homin29	prevalence	age	0.997535	0.940738	1.05809	0.93385	0.979403
Betatorquevirus_homini27	prevalence	age	0.993499	0.944244	1.04461	0.798986	0.979403
Betatorquevirus_homini38	prevalence	age	1.00419	0.95705	1.05349	0.863743	0.979403
Betatorquevirus_homini413	prevalence	age	1.00571	0.95589	1.05808	0.824996	0.979403
Betatorquevirus_homini415	prevalence	age	1.00385	0.959477	1.05015	0.866771	0.979403
Betatorquevirus_homini9	prevalence	age	0.995936	0.937982	1.05646	0.892413	0.979403
Gammatorquevirus_homidi6	prevalence	age	1.00234	0.956398	1.05029	0.921809	0.979403
Alphatorquevirus_homin9.10	prevalence	physical_exercise1	1.00898	0.455679	2.23388	0.982331	0.982331
Alphatorquevirus_homin19	prevalence	alcohol1	1.33249	0.233724	9.14759	0.754719	0.983421
Alphatorquevirus_homin1	prevalence	dietary_habitvegi+	0.812528	0.230586	2.86451	0.743331	0.994026
Alphatorquevirus_homin15	prevalence	dietary_habitvegi+	0.901163	0.254474	3.48063	0.874155	0.994026
Alphatorquevirus_homin17	prevalence	dietary_habitvegi+	1.37999	0.311449	5.39929	0.651729	0.994026
Alphatorquevirus_homin18	prevalence	dietary_habitvegi+	1.02421	0.290882	3.63654	0.969986	0.994026
Alphatorquevirus_homin19	prevalence	dietary_habitvegi+	0.672685	0.183281	2.6659	0.55569	0.994026
Alphatorquevirus_homin20	prevalence	dietary_habitvegi+	1.23198	0.301126	6.36343	0.782853	0.994026
Alphatorquevirus_homin27	prevalence	dietary_habitvegi+	0.497198	0.0700121	2.21374	0.405988	0.994026
Alphatorquevirus_homin3	prevalence	dietary_habitvegi+	1.44501	0.376641	6.39561	0.603787	0.994026
Alphatorquevirus_homin31	prevalence	dietary_habitvegi+	1.23193	0.340411	4.27565	0.743165	0.994026
Alphatorquevirus_homin5	prevalence	dietary_habitvegi+	1.17115	0.327906	4.52387	0.810464	0.994026
Alphatorquevirus_homin9.10	prevalence	dietary_habitvegi+	1.0048	0.28688	3.64809	0.994026	0.994026
Betatorquevirus_homini1	prevalence	dietary_habitvegi+	0.550898	0.147741	1.99156	0.362926	0.994026
Betatorquevirus_homini10	prevalence	dietary_habitvegi+	1.47013	0.236403	7.6688	0.657297	0.994026
Betatorquevirus_homini11	prevalence	dietary_habitvegi+	0.989144	0.180479	4.34485	0.989003	0.994026
Betatorquevirus_homini2	prevalence	dietary_habitvegi+	1.64921	0.350798	6.9057	0.502636	0.994026
Betatorquevirus_homini20	prevalence	dietary_habitvegi+	1.14685	0.279857	4.34861	0.842464	0.994026
Betatorquevirus_homini27	prevalence	dietary_habitvegi+	0.511351	0.0681464	2.4621	0.444828	0.994026
Betatorquevirus_homini32	prevalence	dietary_habitvegi+	1.22815	0.301974	4.59097	0.763988	0.994026
Betatorquevirus_homini36	prevalence	dietary_habitvegi+	0.561001	0.138178	2.05117	0.394398	0.994026
Betatorquevirus_homini38	prevalence	dietary_habitvegi+	1.07259	0.232193	4.32282	0.923859	0.994026
Betatorquevirus_homini406	prevalence	dietary_habitvegi+	0.58441	0.109399	2.43531	0.486773	0.994026
Betatorquevirus_homini413	prevalence	dietary_habitvegi+	1.32829	0.250657	5.68447	0.713884	0.994026
Betatorquevirus_homini9	prevalence	dietary_habitvegi+	0.940792	0.173734	4.08165	0.938063	0.994026
Gammatorquevirus_homidi1	prevalence	dietary_habitvegi+	0.979622	0.217746	3.8198	0.977104	0.994026
Gammatorquevirus_homidi11	prevalence	dietary_habitvegi+	0.653125	0.0867681	3.18468	0.628782	0.994026
Gammatorquevirus_homidi13	prevalence	dietary_habitvegi+	0.89933	0.192148	3.6509	0.88572	0.994026
Gammatorquevirus_homidi5	prevalence	dietary_habitvegi+	0.514184	0.0675843	2.52181	0.453312	0.994026
Gammatorquevirus_homidi6	prevalence	dietary_habitvegi+	0.963656	0.217997	3.69453	0.958329	0.994026
Gammatorquevirus_homidi7	prevalence	dietary_habitvegi+	0.882565	0.241333	3.27322	0.849018	0.994026
Gammatorquevirus_homidi9	prevalence	dietary_habitvegi+	0.57606	0.0697035	3.2533	0.56001	0.994026
Alphatorquevirus_homin19	prevalence	age	1.00014	0.948559	1.05486	0.995908	0.995908
Alphatorquevirus_homin3	prevalence	age	0.999672	0.947541	1.05503	0.990387	0.995908
Alphatorquevirus_homin15	prevalence	smoking1	1.11636	0.262743	5.31051	0.883759	0.997842
Alphatorquevirus_homin16	prevalence	smoking1	0.88895	0.231534	3.45336	0.862122	0.997842
Alphatorquevirus_homin18	prevalence	smoking1	0.911954	0.229494	3.92322	0.896953	0.997842
Alphatorquevirus_homin20	prevalence	smoking1	0.946449	0.171739	6.4287	0.951431	0.997842
Alphatorquevirus_homin27	prevalence	smoking1	0.854973	0.201587	3.3306	0.823482	0.997842
Betatorquevirus_homini10	prevalence	smoking1	0.945366	0.217204	3.96638	0.938379	0.997842
Betatorquevirus_homini38	prevalence	smoking1	0.851547	0.23177	3.13617	0.805625	0.997842
Betatorquevirus_homini406	prevalence	smoking1	1.16987	0.31379	4.58984	0.815324	0.997842
Betatorquevirus_homini413	prevalence	smoking1	1.12187	0.272208	4.53372	0.870392	0.997842
Gammatorquevirus_homidi1	prevalence	smoking1	0.817801	0.20947	3.03551	0.763951	0.997842
Gammatorquevirus_homidi10	prevalence	smoking1	0.926444	0.200288	3.94262	0.918386	0.997842
Gammatorquevirus_homidi5	prevalence	smoking1	1.05496	0.271889	3.88326	0.935974	0.997842
Betatorquevirus_homini1	prevalence	smoking1	0.981076	0.24174	4.34148	0.978942	0.999326
Betatorquevirus_homini32	prevalence	smoking1	0.999437	0.263305	3.75141	0.999326	0.999326
Alphatorquevirus_homin15	prevalence	alcohol1	0.913328	0.188628	4.84075	0.91093	0.99975
Alphatorquevirus_homin20	prevalence	alcohol1	1.02449	0.147868	9.52061	0.981206	0.99975
Alphatorquevirus_homin27	prevalence	alcohol1	1.05892	0.230615	4.65865	0.939269	0.99975
Alphatorquevirus_homin31	prevalence	alcohol1	0.999775	0.237258	4.20545	0.99975	0.99975
Betatorquevirus_homini11	prevalence	alcohol1	0.874948	0.148326	4.64598	0.875035	0.99975
Betatorquevirus_homini38	prevalence	alcohol1	0.87775	0.217372	3.57187	0.852577	0.99975
Gammatorquevirus_homidi1	prevalence	alcohol1	0.982254	0.239248	4.18895	0.980089	0.99975
Gammatorquevirus_homidi11	prevalence	alcohol1	1.0206	0.2211	4.82183	0.978797	0.99975
Gammatorquevirus_homidi13	prevalence	alcohol1	1.11788	0.245866	6.07762	0.888387	0.99975
Gammatorquevirus_homidi4	prevalence	alcohol1	1.03506	0.240705	4.82805	0.963303	0.99975
