# Supplementary material for: The human plasma anellome exhibits age- and sex-dependent patterns with links to cardiometabolic health in older adults
Source: Front Microbiol. 2026 Jan 15;16:1716110. doi: 10.3389/fmicb.2025.1716110 (PMC12852332; doi:10.3389/fmicb.2025.1716110)
Supplement: Supplementary file 6 [file Table_6.XLSX]

## Sheet: Table S6
sample	Anelloviridae	Adenoviridae	Flaviviridae	Hepadnaviridae	Orthoherpesviridae	Orthomyxoviridae	Papillomaviridae	Paramyxoviridae	Parvoviridae	Picornaviridae	Polyomaviridae
A1-1	195	0	0	0	0	0	0	0	1413	0	0
A2-1	7923	0	0	0	0	0	0	0	0	0	0
A4-1	1920	0	0	0	0	0	0	0	0	0	0
A7F1	14105	0	0	0	0	0	0	0	0	0	0
A7F2	35706	0	0	0	0	0	0	0	0	0	0
A7M2	814903	0	0	0	0	0	0	0	0	0	0
A7M3	188138	0	0	0	0	0	0	0	0	0	0
A8F1	1561	0	0	0	0	0	0	0	0	0	0
A8F2	11774	0	0	0	0	0	0	0	0	0	0
A8F3	16452	0	0	0	0	0	0	0	0	0	0
A8F4	2403	0	0	0	0	0	0	0	0	0	0
A8M1	675309	0	0	0	0	0	0	0	0	0	0
A8M3	953995	513	0	0	0	0	0	0	0	0	0
A8M4	611714	0	0	0	0	0	0	0	0	0	0
A9-1	12356	0	0	0	0	0	0	0	0	0	0
A9F1	135265	0	0	0	0	0	0	0	0	0	0
A9F2	168257	0	0	0	0	0	0	0	0	0	0
A9M1	1391779	0	0	0	0	0	0	0	0	0	0
A9M2	14748	0	0	0	0	0	0	0	0	0	0
A9M3	647056	0	0	0	0	0	0	0	0	0	0
A9M4	190533	0	0	0	0	0	0	0	0	0	0
AF1	237908	0	0	0	0	0	0	0	0	0	0
AF10	3688	0	0	0	0	0	0	0	0	0	0
AF2	430996	0	0	0	0	0	0	0	0	0	0
AF3	24756	0	0	0	0	0	0	0	0	0	0
AF4	165733	0	0	0	0	0	0	0	0	0	0
AF5	386666	0	0	0	0	0	0	0	0	0	0
AF6	63784	0	0	0	0	0	0	0	0	0	0
AF7	4635	0	0	0	0	0	0	0	0	0	0
AF8	220608	0	0	0	0	0	0	0	0	0	0
AF9	26024	0	0	0	0	0	0	0	0	0	0
AM1	1649178	0	0	0	0	0	0	0	0	0	0
AM10	8300	0	0	0	0	0	0	0	0	0	0
AM11	45116	0	0	0	0	0	0	0	0	0	0
AM12	0	0	0	0	0	0	0	0	0	0	0
AM2	132	0	0	0	0	0	0	0	0	0	0
AM3	132149	0	0	0	0	0	0	0	0	0	0
AM4	83920	0	0	0	0	0	0	0	0	0	0
AM5	506213	0	0	0	0	0	0	0	0	0	0
AM6	9746151	0	0	0	0	0	0	0	0	0	0
AM7	80329	0	0	4183	0	0	0	0	0	0	0
AM8	504734	0	0	0	0	0	0	0	0	0	0
AM9	25902	0	0	0	0	0	0	0	0	0	0
B7F1	9031	0	0	0	0	0	0	0	0	0	0
B7F2	1606	0	0	0	0	0	0	0	0	0	0
B7M1	113330	0	0	0	0	0	0	0	0	0	0
B7M2	62598	0	0	0	0	0	0	0	0	0	0
B8F1	1843	0	0	0	0	0	0	0	0	0	0
B8F2	407802	0	0	981	0	0	0	0	0	0	0
B8F3	175834	0	0	0	0	0	0	0	0	0	0
B8F4	55752	0	0	0	0	0	0	0	0	0	0
B8M1	222479	0	0	0	0	0	0	0	0	0	0
B8M3	6354414	0	0	0	0	0	0	0	0	0	0
B9M2	1216600	0	0	0	0	0	0	0	0	0	0
BF1	89980	0	0	0	0	0	0	0	0	1195	0
BF10	87430	0	0	0	0	0	0	0	0	0	0
BF11	5916	0	0	0	0	0	0	0	0	0	0
BF12	484163	0	0	0	0	0	0	0	0	0	0
BF13	1626888	0	0	0	0	0	0	0	0	0	0
BF14	110426	0	0	0	0	0	0	0	0	0	0
BF2	54722	0	0	0	0	0	0	0	0	0	0
BF3	4480	0	0	0	0	0	0	0	0	0	0
BF4	64518	0	0	0	0	0	0	0	0	0	0
BF5	20437	0	0	5717	659	0	0	0	0	0	0
BF6	174934	0	0	0	0	0	0	0	0	0	0
BF7	27199	0	0	0	0	0	0	0	0	0	0
BF8	3129	0	0	0	0	0	0	0	0	0	0
BF9	39131	0	0	0	0	0	0	0	0	565	0
BM1	19808	0	0	0	0	0	0	0	0	0	0
BM2	142333	0	0	0	0	0	0	0	0	0	0
BM3	733806	0	0	0	0	0	0	0	0	0	0
BM5	135560	0	0	0	0	0	0	0	0	0	0
BM6	5490	0	0	0	0	0	0	0	0	0	0
BM7	95012	0	0	0	0	0	0	0	0	0	0
BM8	14596	472	0	0	0	0	0	0	0	0	0
C10M1	263122	0	0	0	0	0	0	0	0	0	0
C2-1	771975	0	0	0	0	0	0	0	576	0	0
C3-1	34615	0	0	0	0	0	0	0	0	0	0
C4-1	9205	0	0	0	0	0	0	0	681	0	0
C8F1	222330	0	0	0	0	0	0	0	0	0	0
C8F2	58075	0	0	0	0	0	0	0	0	0	0
C8F3	90110	0	0	0	0	0	0	0	0	0	0
C8F4	1042904	0	0	0	0	0	0	0	0	0	0
C8M1	7627	0	0	0	0	0	0	0	0	0	0
C8M2	14643	0	0	0	0	0	0	0	0	0	0
C8M3	166690	0	0	0	0	0	0	0	0	0	0
C8M4	166690	0	0	0	0	0	0	0	0	0	0
C9F1	35283	0	0	0	0	0	0	0	0	0	0
C9F2	672964	0	0	0	0	0	0	0	0	0	0
C9M1	234264	0	0	0	0	0	0	0	0	1426	0
C9M2	482158	0	0	0	0	0	0	0	0	0	0
CF1	572	0	0	0	0	0	0	0	0	0	0
CF10	108154	0	0	0	0	0	0	0	0	0	0
CF11	22786	0	0	0	0	0	0	0	0	0	0
CF13	43102	0	0	0	0	0	0	0	0	0	0
CF14	172848	0	0	0	819	0	0	0	0	0	0
CF15	16022	0	0	0	0	0	0	0	0	0	0
CF16	704499	0	0	0	0	0	0	0	0	0	0
CF2	9383	0	0	0	0	0	0	0	0	0	0
CF4	11033	0	0	0	0	0	0	0	0	0	0
CF5	38829	0	0	0	0	0	0	0	0	0	0
CF6	1854	0	0	0	0	0	0	0	0	0	0
CF7	40285	0	0	0	0	0	0	0	0	0	0
CF8	52373	0	0	0	0	0	0	0	0	0	0
CF9	3128	0	0	0	0	0	0	0	0	0	0
CM1	770417	0	0	0	0	0	0	0	0	0	0
CM10	26702	0	0	0	0	0	0	0	0	0	0
CM11	28734	0	0	0	0	0	0	0	0	0	0
CM12	1368741	0	0	0	0	0	0	0	0	0	0
CM13	152229	0	0	0	0	0	0	0	0	0	0
CM14	2432	0	0	0	0	0	0	0	0	0	0
CM15	35879	0	0	0	0	0	0	0	0	0	0
CM2	346336	0	0	690	0	0	0	0	0	0	0
CM3	222084	0	0	0	0	0	0	0	0	0	0
CM4	112127	0	0	0	0	0	0	0	0	0	0
CM5	13076	0	694	0	0	0	0	0	0	0	0
CM6	3460	0	888	0	0	0	0	0	0	0	0
CM7	402040	0	0	0	0	0	0	0	0	0	0
CM8	46074	0	0	0	0	0	0	0	0	0	0
CM9	174859	0	0	0	0	0	0	0	0	0	0
D1	1285999	0	0	0	0	0	0	0	0	0	0
D5-1	181288	0	0	0	0	0	0	0	0	0	0
D7F1	6339	0	0	0	0	0	0	0	0	0	0
D7F2	24155	616	0	0	0	0	0	0	0	0	0
D7F3	13285	0	0	0	0	0	0	0	0	0	0
D7M1	75164	0	0	0	0	0	0	0	0	0	0
D7M2	51512	0	0	0	0	0	0	0	0	0	0
D8-1	17386	0	0	0	0	0	0	0	0	0	0
D8F1	239468	0	0	0	0	0	0	0	0	0	0
D8F2	718825	0	0	0	0	0	0	0	0	0	0
D8M1	318189	0	0	0	0	0	0	0	0	0	0
D8M2	913069	0	0	0	0	0	0	0	0	0	0
D9-1	9141	0	0	0	0	0	0	0	643	0	0
D9F1	71302	0	0	0	0	0	0	0	0	0	0
D9F2	1559704	0	0	0	0	0	0	0	0	0	0
D9M1	583507	0	0	0	0	0	0	0	0	0	0
D9M2	22444	0	0	0	0	0	0	0	0	0	0
DF10	98836	0	0	0	0	0	0	0	0	0	0
DF11	87651	0	0	0	0	0	0	0	0	0	0
DF12	4034	0	0	0	0	0	0	0	0	0	0
DF1-2	12685	0	0	0	0	0	0	0	0	0	0
DF2-2	241750	0	0	0	0	0	0	0	0	0	0
DF3-2	46344	0	0	0	0	0	0	0	0	0	0
DF4-2	331477	0	0	0	0	0	0	0	0	0	0
DF6	27502	0	0	0	0	0	0	0	0	0	0
DF7	29084	0	0	0	0	0	0	0	0	0	0
DF8	257616	0	0	0	0	0	0	0	0	0	0
DF9	110600	0	0	0	0	0	0	0	0	0	588
DM1	65501	0	0	0	0	0	0	0	0	0	434
DM10	37791	0	0	0	0	0	0	0	0	5037	543
DM2	20039	0	0	0	0	423	0	0	0	0	1278
DM4	941076	0	0	0	0	0	0	0	0	1205	0
DM5	132634	0	0	0	0	0	0	0	5383	0	0
DM6	17609	0	0	0	0	0	0	0	0	0	0
DM7	235634	0	0	0	0	0	0	0	0	0	0
DM8	254563	0	0	0	0	0	0	0	0	0	0
DM9	456517	0	0	0	0	0	0	0	0	0	0
E2-2	36544	0	0	0	0	0	0	0	0	0	0
E7-2	37790	0	0	0	0	0	0	0	0	0	0
E7F1	32416	0	0	0	0	0	0	0	0	0	0
E7F2	23665	0	0	0	0	0	0	0	0	0	0
E7F3	74557	0	0	0	0	0	0	0	0	0	0
E7M1	888864	0	0	0	0	0	0	0	0	0	0
E7M2	325019	0	0	0	0	0	0	0	0	0	0
E7M3	71888	0	0	0	0	0	0	0	0	0	0
E8-1	32284	0	0	0	0	0	0	0	0	0	0
E8F1	464989	0	0	0	0	0	0	0	0	0	0
E8F2	24988	0	0	0	0	0	0	0	0	0	0
E8F3	1038117	0	0	0	0	0	0	0	0	0	0
E8M1	275	0	0	0	0	0	0	0	0	0	0
E8M2	217263	0	0	0	0	0	0	0	0	0	0
E8M3	89649	0	0	0	0	0	0	0	0	0	0
E8M4	671593	0	0	0	0	0	0	0	0	0	0
E9F1	12539	0	0	0	0	0	0	0	0	0	0
E9F2	33434	0	0	0	0	0	0	0	0	0	0
E9M1	7534974	0	0	0	0	0	0	0	0	621	0
E9M2	744889	0	0	0	0	0	0	0	0	0	0
F2-1	38818	0	0	0	0	0	0	0	0	0	0
F3-1	38798	0	0	0	0	0	0	0	0	0	0
F4-1	110	0	0	0	0	0	0	0	0	0	0
F5-1	4300	0	0	0	0	0	0	0	0	0	0
G1-1	27278	0	0	0	0	0	0	0	0	0	0
G5-1	21621	0	0	0	0	0	0	0	0	0	0
G7-1	184066	0	0	0	0	0	0	0	0	0	0
G8-1	1600	0	0	0	0	0	0	0	0	0	0
H1-1	0	0	0	0	0	0	0	0	0	0	0
H2	0	0	0	0	0	0	0	0	0	0	0
H6	444	0	0	0	0	0	0	0	0	0	0
H7-1	49638	0	0	0	0	0	0	0	0	0	0
I1	0	0	0	0	0	0	0	0	0	0	0
I13-1	0	0	0	0	0	0	0	0	0	0	0
I14-1	35964	0	0	0	0	0	0	0	0	0	0
I15-1	6249687	0	0	0	0	0	0	0	0	0	0
J2-1	7914	0	0	0	0	0	0	0	1587	0	0
K15-1	0	0	0	0	0	0	0	0	0	0	0
K18-1	0	0	0	0	0	0	0	0	0	0	0
K23-1	148730	0	0	0	0	0	0	0	0	0	0
K5	49	0	0	0	0	0	0	0	0	0	0
K8	0	0	0	0	0	0	0	0	0	0	0
L2-1	0	0	0	0	0	0	0	0	0	0	0
M15-2	35491	0	0	0	0	0	0	0	0	0	0
M16-1	34097	0	0	0	0	0	0	0	0	0	0
M18-1	1326	0	0	0	0	0	0	0	0	0	0
M19-1	120577	0	0	0	0	0	0	0	0	0	0
N15-1	0	0	0	0	0	0	0	0	0	0	0
N16-2	835	0	0	0	0	0	0	0	0	0	0
N17-1	0	0	0	0	0	0	0	0	0	0	0
N7-1	26072	0	0	0	0	0	0	0	0	0	0
O12	39431	0	0	0	0	0	0	0	0	0	0
O2	4191	0	462	0	0	0	0	0	0	0	0
O23-1	6675	0	0	0	0	0	0	0	0	0	0
O4	281	0	0	0	0	0	0	0	0	0	0
P10-1	78782	0	0	0	0	0	0	0	0	0	0
P2	4401	0	0	0	0	0	0	0	0	0	0
P5-2	22135	0	0	0	0	0	0	0	0	0	0
P6-1	132	0	0	0	0	0	0	0	0	0	0
Q1-2	1296	0	0	0	0	0	0	0	527	0	0
Q3-1	2182	0	0	0	0	0	0	0	0	0	0

## Sheet: Table S7
sample	Alphatorquevirus	Betatorquevirus	Gammatorquevirus	Hetorquevirus	Lamedtorquevirus	Memtorquevirus	Sadetorquevirus	Samektorquevirus	Yodtorquevirus
A1-1	0	0	195	0	0	0	0	0	0
A2-1	6966	957	0	0	0	0	0	0	0
A4-1	469	382	1069	0	0	0	0	0	0
A7F1	12462	1169	474	0	0	0	0	0	0
A7F2	34060	1525	121	0	0	0	0	0	0
A7M2	159958	223497	430832	0	0	616	0	0	0
A7M3	95045	48436	44657	0	0	0	0	0	0
A8F1	1561	0	0	0	0	0	0	0	0
A8F2	10692	971	111	0	0	0	0	0	0
A8F3	15058	217	1177	0	0	0	0	0	0
A8F4	1153	446	804	0	0	0	0	0	0
A8M1	522472	84474	68363	0	0	0	0	0	0
A8M3	377084	409195	167716	0	0	0	0	0	0
A8M4	590341	14044	7329	0	0	0	0	0	0
A9-1	6566	3659	2131	0	0	0	0	0	0
A9F1	127288	7977	0	0	0	0	0	0	0
A9F2	120625	19637	27995	0	0	0	0	0	0
A9M1	910267	217613	259615	0	0	1733	0	2551	0
A9M2	14670	78	0	0	0	0	0	0	0
A9M3	152902	448925	44102	0	0	0	0	1127	0
A9M4	81178	40685	68670	0	0	0	0	0	0
AF1	224070	11094	2744	0	0	0	0	0	0
AF10	3688	0	0	0	0	0	0	0	0
AF2	374232	50839	5925	0	0	0	0	0	0
AF3	23438	1318	0	0	0	0	0	0	0
AF4	114718	20056	30629	0	0	330	0	0	0
AF5	332213	28899	25554	0	0	0	0	0	0
AF6	54714	1810	7260	0	0	0	0	0	0
AF7	3117	1518	0	0	0	0	0	0	0
AF8	208676	10948	984	0	0	0	0	0	0
AF9	16410	4296	5318	0	0	0	0	0	0
AM1	968462	203436	471584	0	0	0	0	5696	0
AM10	3740	4540	20	0	0	0	0	0	0
AM11	27023	11967	6126	0	0	0	0	0	0
AM12	0	NA	NA	NA	NA	NA	NA	NA	NA
AM2	132	0	0	0	0	0	0	0	0
AM3	94198	9551	28400	0	0	0	0	0	0
AM4	81941	405	1574	0	0	0	0	0	0
AM5	262613	128783	114817	0	0	0	0	0	0
AM6	1597578	1700255	6429542	0	0	0	0	18776	0
AM7	77744	2145	440	0	0	0	0	0	0
AM8	424707	67457	11433	0	0	1137	0	0	0
AM9	9606	13003	2750	0	0	0	0	543	0
B7F1	8868	0	163	0	0	0	0	0	0
B7F2	1499	0	107	0	0	0	0	0	0
B7M1	56807	26569	29954	0	0	0	0	0	0
B7M2	33909	3165	25524	0	0	0	0	0	0
B8F1	985	80	778	0	0	0	0	0	0
B8F2	277899	85204	44294	0	0	0	0	405	0
B8F3	175834	0	0	0	0	0	0	0	0
B8F4	11160	32790	11802	0	0	0	0	0	0
B8M1	180831	38794	2854	0	0	0	0	0	0
B8M3	3649934	1842302	834895	0	0	0	0	27283	0
B9M2	831813	289554	92083	0	0	1614	0	1536	0
BF1	88245	0	1735	0	0	0	0	0	0
BF10	84774	2656	0	0	0	0	0	0	0
BF11	5916	0	0	0	0	0	0	0	0
BF12	377933	77488	28742	0	0	0	0	0	0
BF13	727654	40770	848804	0	0	0	0	9660	0
BF14	104895	3639	1892	0	0	0	0	0	0
BF2	47669	4747	2306	0	0	0	0	0	0
BF3	2169	1123	1188	0	0	0	0	0	0
BF4	60474	1650	2394	0	0	0	0	0	0
BF5	20121	0	316	0	0	0	0	0	0
BF6	171515	2796	623	0	0	0	0	0	0
BF7	14332	12867	0	0	0	0	0	0	0
BF8	2692	0	437	0	0	0	0	0	0
BF9	25197	7985	5949	0	0	0	0	0	0
BM1	14145	2996	2188	0	0	479	0	0	0
BM2	57008	31400	53925	0	0	0	0	0	0
BM3	369391	75662	285846	0	69	0	0	2838	0
BM5	66236	24294	45030	0	0	0	0	0	0
BM6	3882	644	964	0	0	0	0	0	0
BM7	52054	20250	22293	0	0	0	0	415	0
BM8	12289	287	2020	0	0	0	0	0	0
C10M1	202071	29895	29687	0	0	1469	0	0	0
C2-1	278632	313805	179538	0	0	0	0	0	0
C3-1	3241	29513	1861	0	0	0	0	0	0
C4-1	7654	656	895	0	0	0	0	0	0
C8F1	127229	71318	23783	0	0	0	0	0	0
C8F2	48547	5083	4445	0	0	0	0	0	0
C8F3	79263	52	10795	0	0	0	0	0	0
C8F4	628270	241001	173633	0	0	0	0	0	0
C8M1	4163	50	3414	0	0	0	0	0	0
C8M2	11697	46	2900	0	0	0	0	0	0
C8M3	155285	8421	2984	0	0	0	0	0	0
C8M4	83728	300	95679	0	0	0	0	0	0
C9F1	29543	4051	0	0	0	0	0	1689	0
C9F2	671958	651	355	0	0	0	0	0	0
C9M1	205258	29006	0	0	0	0	0	0	0
C9M2	393440	46801	41447	0	0	0	0	470	0
CF1	463	0	109	0	0	0	0	0	0
CF10	91073	4458	11105	0	0	0	0	1518	0
CF11	19224	3562	0	0	0	0	0	0	0
CF13	43102	0	0	0	0	0	0	0	0
CF14	154144	14504	4200	0	0	0	0	0	0
CF15	16022	0	0	0	0	0	0	0	0
CF16	348436	239141	116675	0	0	0	0	247	0
CF2	6888	350	2145	0	0	0	0	0	0
CF4	7888	2097	1048	0	0	0	0	0	0
CF5	32529	2220	4080	0	0	0	0	0	0
CF6	1854	0	0	0	0	0	0	0	0
CF7	27912	2189	10184	0	0	0	0	0	0
CF8	38411	8623	5339	0	0	0	0	0	0
CF9	3128	0	0	0	0	0	0	0	0
CM1	580891	28270	153106	0	0	0	0	8150	0
CM10	866	21164	3410	0	86	0	0	1176	0
CM11	27119	64	1551	0	0	0	0	0	0
CM12	602760	372352	392301	0	0	0	0	1328	0
CM13	117360	15902	18967	0	0	0	0	0	0
CM14	2167	39	226	0	0	0	0	0	0
CM15	19346	3323	13157	0	0	0	0	53	0
CM2	328861	9882	7593	0	0	0	0	0	0
CM3	208092	9849	4143	0	0	0	0	0	0
CM4	100076	4734	7248	0	0	0	0	69	0
CM5	8587	537	3952	0	0	0	0	0	0
CM6	2551	55	854	0	0	0	0	0	0
CM7	349405	9109	37978	0	0	0	0	5548	0
CM8	43430	521	2123	0	0	0	0	0	0
CM9	145341	4897	24557	0	0	0	0	64	0
D1	5267	1280650	82	0	0	0	0	0	0
D5-1	64928	98949	17411	0	0	0	0	0	0
D7F1	6339	0	0	0	0	0	0	0	0
D7F2	18222	2103	3709	0	0	0	0	121	0
D7F3	9506	504	2591	0	0	0	0	684	0
D7M1	74993	0	171	0	0	0	0	0	0
D7M2	8439	37880	5004	0	0	0	0	189	0
D8-1	2672	14520	0	194	0	0	0	0	0
D8F1	231309	8159	0	0	0	0	0	0	0
D8F2	248622	313201	145190	0	0	0	0	11812	0
D8M1	263736	0	53480	0	0	973	0	0	0
D8M2	571268	248857	67475	0	0	0	0	25469	0
D9-1	3311	5737	93	0	0	0	0	0	0
D9F1	67518	1805	0	0	0	0	0	1979	0
D9F2	1088968	261459	183389	0	0	0	0	25888	0
D9M1	474256	62935	46030	0	0	0	0	286	0
D9M2	18737	2103	1604	0	0	0	0	0	0
DF10	92625	3794	1640	0	0	0	0	777	0
DF11	65901	16640	4892	0	0	0	0	218	0
DF12	2300	0	1734	0	0	0	0	0	0
DF1-2	7102	5131	452	0	0	0	0	0	0
DF2-2	241559	191	0	0	0	0	0	0	0
DF3-2	21488	24856	0	0	0	0	0	0	0
DF4-2	69588	201358	60531	0	0	0	0	0	0
DF6	26358	912	232	0	0	0	0	0	0
DF7	28905	179	0	0	0	0	0	0	0
DF8	234465	8720	11666	0	0	2765	0	0	0
DF9	88834	18051	3715	0	0	0	0	0	0
DM1	30388	30960	4153	0	0	0	0	0	0
DM10	3113	16370	18308	0	0	0	0	0	0
DM2	16042	795	3202	0	0	0	0	0	0
DM4	381403	375464	178536	0	256	0	0	5417	0
DM5	114908	7294	10432	0	0	0	0	0	0
DM6	16161	311	1137	0	0	0	0	0	0
DM7	180883	40232	14229	0	0	0	0	290	0
DM8	165614	66612	22337	0	0	0	0	0	0
DM9	90492	159560	204725	0	0	0	0	1740	0
E2-2	1022	26916	8606	0	0	0	0	0	0
E7-2	14255	17018	6517	0	0	0	0	0	0
E7F1	25805	3041	3570	0	0	0	0	0	0
E7F2	22764	387	514	0	0	0	0	0	0
E7F3	54894	11319	8344	0	0	0	0	0	0
E7M1	180388	560838	139507	0	0	2336	0	5795	0
E7M2	257061	25388	42570	0	0	0	0	0	0
E7M3	69731	2012	145	0	0	0	0	0	0
E8-1	22401	9397	486	0	0	0	0	0	0
E8F1	312356	34629	118004	0	0	0	0	0	0
E8F2	23208	1693	87	0	0	0	0	0	0
E8F3	479756	195447	360018	0	0	135	0	2761	0
E8M1	0	275	0	0	0	0	0	0	0
E8M2	106481	41324	62589	0	0	0	0	6869	0
E8M3	88032	1324	293	0	0	0	0	0	0
E8M4	472676	122655	76262	0	0	0	0	0	0
E9F1	12539	0	0	0	0	0	0	0	0
E9F2	28439	2275	2720	0	0	0	0	0	0
E9M1	6283135	1173109	78730	0	0	0	0	0	0
E9M2	588551	82106	66359	0	0	0	0	7873	0
F2-1	5943	564	32311	0	0	0	0	0	0
F3-1	30239	6430	2129	0	0	0	0	0	0
F4-1	55	0	0	0	0	55	0	0	0
F5-1	3869	431	0	0	0	0	0	0	0
G1-1	47	27231	0	0	0	0	0	0	0
G5-1	21067	554	0	0	0	0	0	0	0
G7-1	42278	134966	6822	0	0	0	0	0	0
G8-1	994	606	0	0	0	0	0	0	0
H1-1	0	NA	NA	NA	NA	NA	NA	NA	NA
H2	0	NA	NA	NA	NA	NA	NA	NA	NA
H6	0	444	0	0	0	0	0	0	0
H7-1	29653	18056	1929	0	0	0	0	0	0
I1	0	NA	NA	NA	NA	NA	NA	NA	NA
I13-1	0	NA	NA	NA	NA	NA	NA	NA	NA
I14-1	0	34867	1097	0	0	0	0	0	0
I15-1	3795994	583289	1863150	0	0	0	0	7254	0
J2-1	7914	0	0	0	0	0	0	0	0
K15-1	0	NA	NA	NA	NA	NA	NA	NA	NA
K18-1	0	NA	NA	NA	NA	NA	NA	NA	NA
K23-1	18331	106417	23982	0	0	0	0	0	0
K5	49	0	0	0	0	0	0	0	0
K8	0	NA	NA	NA	NA	NA	NA	NA	NA
L2-1	0	NA	NA	NA	NA	NA	NA	NA	NA
M15-2	26096	7151	1597	0	0	0	0	647	0
M16-1	6869	23144	4084	0	0	0	0	0	0
M18-1	409	491	426	0	0	0	0	0	0
M19-1	46828	22696	51053	0	0	0	0	0	0
N15-1	0	NA	NA	NA	NA	NA	NA	NA	NA
N16-2	605	33	197	0	0	0	0	0	0
N17-1	0	NA	NA	NA	NA	NA	NA	NA	NA
N7-1	14014	11209	849	0	0	0	0	0	0
O12	15100	23602	729	0	0	0	0	0	0
O2	3173	717	301	0	0	0	0	0	0
O23-1	1698	4415	562	0	0	0	0	0	0
O4	69	40	172	0	0	0	0	0	0
P10-1	32952	32327	13156	0	0	0	0	347	0
P2	4329	72	0	0	0	0	0	0	0
P5-2	7424	10918	3793	0	0	0	0	0	0
P6-1	0	132	0	0	0	0	0	0	0
Q1-2	285	312	699	0	0	0	0	0	0
Q3-1	1979	203	0	0	0	0	0	0	0

## Sheet: Table S8
sample	Alphainfluenzavirus	Alphapapillomavirus	Alphapolyomavirus	Betapapillomavirus	Enterovirus	Erythroparvovirus	Hepacivirus	Hepatovirus	Mastadenovirus	Orthohepadnavirus	Orthorubulavirus	Pegivirus	Roseolovirus	Simplexvirus
A1-1	0	0	0	0	0	1413	0	0	0	0	0	0	0	0
A2-1	0	0	0	0	0	0	0	0	0	0	0	0	0	0
A4-1	0	0	0	0	0	0	0	0	0	0	0	0	0	0
A7F1	0	0	0	0	0	0	0	0	0	0	0	0	0	0
A7F2	0	0	0	0	0	0	0	0	0	0	0	0	0	0
A7M2	0	0	0	0	0	0	0	0	0	0	0	0	0	0
A7M3	0	0	0	0	0	0	0	0	0	0	0	0	0	0
A8F1	0	0	0	0	0	0	0	0	0	0	0	0	0	0
A8F2	0	0	0	0	0	0	0	0	0	0	0	0	0	0
A8F3	0	0	0	0	0	0	0	0	0	0	0	0	0	0
A8F4	0	0	0	0	0	0	0	0	0	0	0	0	0	0
A8M1	0	0	0	0	0	0	0	0	0	0	0	0	0	0
A8M3	0	0	0	0	0	0	0	0	513	0	0	0	0	0
A8M4	0	0	0	0	0	0	0	0	0	0	0	0	0	0
A9-1	0	0	0	0	0	0	0	0	0	0	0	0	0	0
A9F1	0	0	0	0	0	0	0	0	0	0	0	0	0	0
A9F2	0	0	0	0	0	0	0	0	0	0	0	0	0	0
A9M1	0	0	0	0	0	0	0	0	0	0	0	0	0	0
A9M2	0	0	0	0	0	0	0	0	0	0	0	0	0	0
A9M3	0	0	0	0	0	0	0	0	0	0	0	0	0	0
A9M4	0	0	0	0	0	0	0	0	0	0	0	0	0	0
AF1	0	0	0	0	0	0	0	0	0	0	0	0	0	0
AF10	0	0	0	0	0	0	0	0	0	0	0	0	0	0
AF2	0	0	0	0	0	0	0	0	0	0	0	0	0	0
AF3	0	0	0	0	0	0	0	0	0	0	0	0	0	0
AF4	0	0	0	0	0	0	0	0	0	0	0	0	0	0
AF5	0	0	0	0	0	0	0	0	0	0	0	0	0	0
AF6	0	0	0	0	0	0	0	0	0	0	0	0	0	0
AF7	0	0	0	0	0	0	0	0	0	0	0	0	0	0
AF8	0	0	0	0	0	0	0	0	0	0	0	0	0	0
AF9	0	0	0	0	0	0	0	0	0	0	0	0	0	0
AM1	0	0	0	0	0	0	0	0	0	0	0	0	0	0
AM10	0	0	0	0	0	0	0	0	0	0	0	0	0	0
AM11	0	0	0	0	0	0	0	0	0	0	0	0	0	0
AM12	0	0	0	0	0	0	0	0	0	0	0	0	0	0
AM2	0	0	0	0	0	0	0	0	0	0	0	0	0	0
AM3	0	0	0	0	0	0	0	0	0	0	0	0	0	0
AM4	0	0	0	0	0	0	0	0	0	0	0	0	0	0
AM5	0	0	0	0	0	0	0	0	0	0	0	0	0	0
AM6	0	0	0	0	0	0	0	0	0	0	0	0	0	0
AM7	0	0	0	0	0	0	0	0	0	4183	0	0	0	0
AM8	0	0	0	0	0	0	0	0	0	0	0	0	0	0
AM9	0	0	0	0	0	0	0	0	0	0	0	0	0	0
B7F1	0	0	0	0	0	0	0	0	0	0	0	0	0	0
B7F2	0	0	0	0	0	0	0	0	0	0	0	0	0	0
B7M1	0	0	0	0	0	0	0	0	0	0	0	0	0	0
B7M2	0	0	0	0	0	0	0	0	0	0	0	0	0	0
B8F1	0	0	0	0	0	0	0	0	0	0	0	0	0	0
B8F2	0	0	0	0	0	0	0	0	0	981	0	0	0	0
B8F3	0	0	0	0	0	0	0	0	0	0	0	0	0	0
B8F4	0	0	0	0	0	0	0	0	0	0	0	0	0	0
B8M1	0	0	0	0	0	0	0	0	0	0	0	0	0	0
B8M3	0	0	0	0	0	0	0	0	0	0	0	0	0	0
B9M2	0	0	0	0	0	0	0	0	0	0	0	0	0	0
BF1	0	0	0	0	1195	0	0	0	0	0	0	0	0	0
BF10	0	0	0	0	0	0	0	0	0	0	0	0	0	0
BF11	0	0	0	0	0	0	0	0	0	0	0	0	0	0
BF12	0	0	0	0	0	0	0	0	0	0	0	0	0	0
BF13	0	0	0	0	0	0	0	0	0	0	0	0	0	0
BF14	0	0	0	0	0	0	0	0	0	0	0	0	0	0
BF2	0	0	0	0	0	0	0	0	0	0	0	0	0	0
BF3	0	0	0	0	0	0	0	0	0	0	0	0	0	0
BF4	0	0	0	0	0	0	0	0	0	0	0	0	0	0
BF5	0	0	0	0	0	0	0	0	0	5717	0	0	659	0
BF6	0	0	0	0	0	0	0	0	0	0	0	0	0	0
BF7	0	0	0	0	0	0	0	0	0	0	0	0	0	0
BF8	0	0	0	0	0	0	0	0	0	0	0	0	0	0
BF9	0	0	0	0	565	0	0	0	0	0	0	0	0	0
BM1	0	0	0	0	0	0	0	0	0	0	0	0	0	0
BM2	0	0	0	0	0	0	0	0	0	0	0	0	0	0
BM3	0	0	0	0	0	0	0	0	0	0	0	0	0	0
BM5	0	0	0	0	0	0	0	0	0	0	0	0	0	0
BM6	0	0	0	0	0	0	0	0	0	0	0	0	0	0
BM7	0	0	0	0	0	0	0	0	0	0	0	0	0	0
BM8	0	0	0	0	0	0	0	0	472	0	0	0	0	0
C10M1	0	0	0	0	0	0	0	0	0	0	0	0	0	0
C2-1	0	0	0	0	0	0	0	0	0	0	0	0	0	0
C3-1	0	0	0	0	0	0	0	0	0	0	0	0	0	0
C4-1	0	0	0	0	0	0	0	0	0	0	0	0	0	0
C8F1	0	0	0	0	0	0	0	0	0	0	0	0	0	0
C8F2	0	0	0	0	0	0	0	0	0	0	0	0	0	0
C8F3	0	0	0	0	0	0	0	0	0	0	0	0	0	0
C8F4	0	0	0	0	0	0	0	0	0	0	0	0	0	0
C8M1	0	0	0	0	0	0	0	0	0	0	0	0	0	0
C8M2	0	0	0	0	0	0	0	0	0	0	0	0	0	0
C8M3	0	0	0	0	0	0	0	0	0	0	0	0	0	0
C8M4	0	0	0	0	0	0	0	0	0	0	0	0	0	0
C9F1	0	0	0	0	0	0	0	0	0	0	0	0	0	0
C9F2	0	0	0	0	0	0	0	0	0	0	0	0	0	0
C9M1	0	0	0	0	1426	0	0	0	0	0	0	0	0	0
C9M2	0	0	0	0	0	0	0	0	0	0	0	0	0	0
CF1	0	0	0	0	0	0	0	0	0	0	0	0	0	0
CF10	0	0	0	0	0	0	0	0	0	0	0	0	0	0
CF11	0	0	0	0	0	0	0	0	0	0	0	0	0	0
CF13	0	0	0	0	0	0	0	0	0	0	0	0	0	0
CF14	0	0	0	0	0	0	0	0	0	0	0	0	819	0
CF15	0	0	0	0	0	0	0	0	0	0	0	0	0	0
CF16	0	0	0	0	0	0	0	0	0	0	0	0	0	0
CF2	0	0	0	0	0	0	0	0	0	0	0	0	0	0
CF4	0	0	0	0	0	0	0	0	0	0	0	0	0	0
CF5	0	0	0	0	0	0	0	0	0	0	0	0	0	0
CF6	0	0	0	0	0	0	0	0	0	0	0	0	0	0
CF7	0	0	0	0	0	0	0	0	0	0	0	0	0	0
CF8	0	0	0	0	0	0	0	0	0	0	0	0	0	0
CF9	0	0	0	0	0	0	0	0	0	0	0	0	0	0
CM1	0	0	0	0	0	0	0	0	0	0	0	0	0	0
CM10	0	0	0	0	0	0	0	0	0	0	0	0	0	0
CM11	0	0	0	0	0	0	0	0	0	0	0	0	0	0
CM12	0	0	0	0	0	0	0	0	0	0	0	0	0	0
CM13	0	0	0	0	0	0	0	0	0	0	0	0	0	0
CM14	0	0	0	0	0	0	0	0	0	0	0	0	0	0
CM15	0	0	0	0	0	0	0	0	0	0	0	0	0	0
CM2	0	0	0	0	0	0	0	0	0	690	0	0	0	0
CM3	0	0	0	0	0	0	0	0	0	0	0	0	0	0
CM4	0	0	0	0	0	0	0	0	0	0	0	0	0	0
CM5	0	0	0	0	0	0	0	0	0	0	0	694	0	0
CM6	0	0	0	0	0	0	0	0	0	0	0	888	0	0
CM7	0	0	0	0	0	0	0	0	0	0	0	0	0	0
CM8	0	0	0	0	0	0	0	0	0	0	0	0	0	0
CM9	0	0	0	0	0	0	0	0	0	0	0	0	0	0
D1	0	0	0	0	0	0	0	0	0	0	0	0	0	0
D5-1	0	0	0	0	0	0	0	0	0	0	0	0	0	0
D7F1	0	0	0	0	0	0	0	0	0	0	0	0	0	0
D7F2	0	0	0	0	0	0	0	0	616	0	0	0	0	0
D7F3	0	0	0	0	0	0	0	0	0	0	0	0	0	0
D7M1	0	0	0	0	0	0	0	0	0	0	0	0	0	0
D7M2	0	0	0	0	0	0	0	0	0	0	0	0	0	0
D8-1	0	0	0	0	0	0	0	0	0	0	0	0	0	0
D8F1	0	0	0	0	0	0	0	0	0	0	0	0	0	0
D8F2	0	0	0	0	0	0	0	0	0	0	0	0	0	0
D8M1	0	0	0	0	0	0	0	0	0	0	0	0	0	0
D8M2	0	0	0	0	0	0	0	0	0	0	0	0	0	0
D9-1	0	0	0	0	0	0	0	0	0	0	0	0	0	0
D9F1	0	0	0	0	0	0	0	0	0	0	0	0	0	0
D9F2	0	0	0	0	0	0	0	0	0	0	0	0	0	0
D9M1	0	0	0	0	0	0	0	0	0	0	0	0	0	0
D9M2	0	0	0	0	0	0	0	0	0	0	0	0	0	0
DF10	0	0	0	0	0	0	0	0	0	0	0	0	0	0
DF11	0	0	0	0	0	0	0	0	0	0	0	0	0	0
DF12	0	0	0	0	0	0	0	0	0	0	0	0	0	0
DF1-2	0	0	0	0	0	0	0	0	0	0	0	0	0	0
DF2-2	0	0	0	0	0	0	0	0	0	0	0	0	0	0
DF3-2	0	0	0	0	0	0	0	0	0	0	0	0	0	0
DF4-2	0	0	0	0	0	0	0	0	0	0	0	0	0	0
DF6	0	0	0	0	0	0	0	0	0	0	0	0	0	0
DF7	0	0	0	0	0	0	0	0	0	0	0	0	0	0
DF8	0	0	0	0	0	0	0	0	0	0	0	0	0	0
DF9	0	0	0	0	0	0	0	0	0	0	0	0	0	0
DM1	0	0	0	0	0	0	0	0	0	0	0	0	0	0
DM10	0	0	0	0	5037	0	0	0	0	0	0	0	0	0
DM2	423	0	0	0	0	0	0	0	0	0	0	0	0	0
DM4	0	0	0	0	1205	0	0	0	0	0	0	0	0	0
DM5	0	0	0	0	0	0	0	0	0	0	0	0	0	0
DM6	0	0	0	0	0	0	0	0	0	0	0	0	0	0
DM7	0	0	0	0	0	0	0	0	0	0	0	0	0	0
DM8	0	0	0	0	0	0	0	0	0	0	0	0	0	0
DM9	0	0	0	0	0	0	0	0	0	0	0	0	0	0
E2-2	0	0	0	0	0	0	0	0	0	0	0	0	0	0
E7-2	0	0	0	0	0	0	0	0	0	0	0	0	0	0
E7F1	0	0	0	0	0	0	0	0	0	0	0	0	0	0
E7F2	0	0	0	0	0	0	0	0	0	0	0	0	0	0
E7F3	0	0	0	0	0	0	0	0	0	0	0	0	0	0
E7M1	0	0	0	0	0	0	0	0	0	0	0	0	0	0
E7M2	0	0	0	0	0	0	0	0	0	0	0	0	0	0
E7M3	0	0	0	0	0	0	0	0	0	0	0	0	0	0
E8-1	0	0	0	0	0	0	0	0	0	0	0	0	0	0
E8F1	0	0	0	0	0	0	0	0	0	0	0	0	0	0
E8F2	0	0	0	0	0	0	0	0	0	0	0	0	0	0
E8F3	0	0	0	0	0	0	0	0	0	0	0	0	0	0
E8M1	0	0	0	0	0	0	0	0	0	0	0	0	0	0
E8M2	0	0	0	0	0	0	0	0	0	0	0	0	0	0
E8M3	0	0	0	0	0	0	0	0	0	0	0	0	0	0
E8M4	0	0	0	0	0	0	0	0	0	0	0	0	0	0
E9F1	0	0	0	0	0	0	0	0	0	0	0	0	0	0
E9F2	0	0	0	0	0	0	0	0	0	0	0	0	0	0
E9M1	0	0	0	0	621	0	0	0	0	0	0	0	0	0
E9M2	0	0	0	0	0	0	0	0	0	0	0	0	0	0
F2-1	0	0	0	0	0	0	0	0	0	0	0	0	0	0
F3-1	0	0	0	0	0	0	0	0	0	0	0	0	0	0
F4-1	0	0	0	0	0	0	0	0	0	0	0	0	0	0
F5-1	0	0	0	0	0	0	0	0	0	0	0	0	0	0
G1-1	0	0	0	0	0	0	0	0	0	0	0	0	0	0
G5-1	0	0	0	0	0	0	0	0	0	0	0	0	0	0
G7-1	0	0	0	0	0	0	0	0	0	0	0	0	0	0
G8-1	0	0	0	0	0	0	0	0	0	0	0	0	0	0
H1-1	0	0	0	0	0	0	0	0	0	0	0	0	0	0
H2	0	0	0	0	0	0	0	0	0	0	0	0	0	0
H6	0	0	0	0	0	0	0	0	0	0	0	0	0	0
H7-1	0	0	0	0	0	0	0	0	0	0	0	0	0	0
I1	0	0	0	0	0	0	0	0	0	0	0	0	0	0
I13-1	0	0	0	0	0	0	0	0	0	0	0	0	0	0
I14-1	0	0	0	0	0	0	0	0	0	0	0	0	0	0
I15-1	0	0	0	0	0	0	0	0	0	0	0	0	0	0
J2-1	0	0	0	0	0	0	0	0	0	0	0	0	0	0
K15-1	0	0	0	0	0	0	0	0	0	0	0	0	0	0
K18-1	0	0	0	0	0	0	0	0	0	0	0	0	0	0
K23-1	0	0	0	0	0	0	0	0	0	0	0	0	0	0
K5	0	0	0	0	0	0	0	0	0	0	0	0	0	0
K8	0	0	0	0	0	0	0	0	0	0	0	0	0	0
L2-1	0	0	0	0	0	0	0	0	0	0	0	0	0	0
M15-2	0	0	0	0	0	0	0	0	0	0	0	0	0	0
M16-1	0	0	0	0	0	0	0	0	0	0	0	0	0	0
M18-1	0	0	0	0	0	0	0	0	0	0	0	0	0	0
M19-1	0	0	0	0	0	0	0	0	0	0	0	0	0	0
N15-1	0	0	0	0	0	0	0	0	0	0	0	0	0	0
N16-2	0	0	0	0	0	0	0	0	0	0	0	0	0	0
N17-1	0	0	0	0	0	0	0	0	0	0	0	0	0	0
N7-1	0	0	0	0	0	0	0	0	0	0	0	0	0	0
O12	0	0	0	0	0	0	0	0	0	0	0	0	0	0
O2	0	0	0	0	0	0	0	0	0	0	0	462	0	0
O23-1	0	0	0	0	0	0	0	0	0	0	0	0	0	0
O4	0	0	0	0	0	0	0	0	0	0	0	0	0	0
P10-1	0	0	0	0	0	0	0	0	0	0	0	0	0	0
P2	0	0	0	0	0	0	0	0	0	0	0	0	0	0
P5-2	0	0	0	0	0	0	0	0	0	0	0	0	0	0
P6-1	0	0	0	0	0	0	0	0	0	0	0	0	0	0
Q1-2	0	0	0	0	0	0	0	0	0	0	0	0	0	0
Q3-1	0	0	0	0	0	0	0	0	0	0	0	0	0	0

## Sheet: Table S9
sample	Alphatorquevirus_homin1	Alphatorquevirus_homin13	Alphatorquevirus_homin15	Alphatorquevirus_homin16	Alphatorquevirus_homin17	Alphatorquevirus_homin18	Alphatorquevirus_homin19	Alphatorquevirus_homin20	Alphatorquevirus_homin21.24	Alphatorquevirus_homin27	Alphatorquevirus_homin29	Alphatorquevirus_homin3	Alphatorquevirus_homin31	Alphatorquevirus_homin32	Alphatorquevirus_homin35	Alphatorquevirus_homin37	Alphatorquevirus_homin40	Alphatorquevirus_homin42	Alphatorquevirus_homin5	Alphatorquevirus_homin6	Alphatorquevirus_homin7	Alphatorquevirus_homin9.10	Betatorquevirus_homini1	Betatorquevirus_homini10	Betatorquevirus_homini101	Betatorquevirus_homini103	Betatorquevirus_homini105	Betatorquevirus_homini107	Betatorquevirus_homini109	Betatorquevirus_homini11	Betatorquevirus_homini12.26	Betatorquevirus_homini13	Betatorquevirus_homini14	Betatorquevirus_homini15	Betatorquevirus_homini16	Betatorquevirus_homini17	Betatorquevirus_homini18	Betatorquevirus_homini19	Betatorquevirus_homini2	Betatorquevirus_homini20	Betatorquevirus_homini202	Betatorquevirus_homini203	Betatorquevirus_homini205	Betatorquevirus_homini21	Betatorquevirus_homini23	Betatorquevirus_homini24	Betatorquevirus_homini25	Betatorquevirus_homini27	Betatorquevirus_homini28
A1-1	0	0	0	0	0	0	0	0	0	0	0	0	0	0	0	0	0	0	0	0	0	0	0	0	0	0	0	0	0	0	0	0	0	0	0	0	0	0	0	0	0	0	0	0	0	0	0	0	0
A2-1	358	0	1236	0	0	2032	200	0	74	0	2901	51	0	0	0	0	0	0	0	0	0	114	0	513	0	0	0	0	0	0	0	0	0	0	0	0	0	0	0	0	0	0	0	0	0	0	0	210	0
A4-1	0	0	0	0	0	0	0	0	0	0	469	0	0	0	0	0	0	0	0	0	0	0	0	0	0	0	0	0	0	0	0	0	0	0	0	382	0	0	0	0	0	0	0	0	0	0	0	0	0
A7F1	0	0	9403	0	0	0	2213	600	101	0	145	0	0	0	0	0	0	0	0	0	0	0	0	0	0	0	0	0	0	0	0	0	0	0	0	0	0	0	0	379	0	0	0	0	0	0	0	0	0
A7F2	2372	0	1192	0	0	0	7021	4088	5408	0	2226	0	0	11753	0	0	0	0	0	0	0	0	0	0	0	0	0	0	0	0	0	0	0	0	0	0	0	0	0	0	0	0	0	0	0	0	0	0	0
A7M2	3800	10177	21250	7451	2772	12427	16375	17481	20973	400	10916	20802	0	0	0	0	0	0	5722	0	251	9161	11248	7143	0	0	0	3252	0	10374	242	1484	0	3102	4838	0	0	28154	2139	28422	0	0	0	0	0	14860	0	6041	914
A7M3	940	0	3048	1530	0	5915	1085	9284	55912	0	13360	52	0	0	0	0	173	0	554	0	0	3192	9676	609	0	0	0	2276	0	100	866	0	0	0	0	0	0	0	1034	7476	0	0	0	0	0	0	0	0	0
A8F1	0	0	0	0	0	0	0	0	0	0	0	1561	0	0	0	0	0	0	0	0	0	0	0	0	0	0	0	0	0	0	0	0	0	0	0	0	0	0	0	0	0	0	0	0	0	0	0	0	0
A8F2	0	70	933	0	0	289	533	2242	1140	0	743	111	1491	0	0	0	0	0	853	0	0	2287	404	0	0	0	0	0	0	0	42	0	0	0	0	0	0	0	0	0	0	0	0	0	0	0	0	0	0
A8F3	1877	843	164	0	184	0	721	0	1751	0	392	2654	1479	0	0	0	208	0	0	0	0	4785	60	0	0	0	0	0	0	0	0	0	0	0	0	0	0	0	0	0	0	0	0	0	0	0	0	0	0
A8F4	260	0	561	0	0	0	0	0	0	0	158	88	0	0	0	0	0	0	86	0	0	0	271	0	0	0	0	0	0	0	0	0	0	0	0	0	0	0	0	0	0	0	0	0	0	0	0	0	0
A8M1	21679	3403	18111	2748	3341	8509	84337	21471	22584	475	27839	22253	231	0	6278	0	13441	0	9305	0	0	256467	8220	3268	0	0	0	0	0	0	338	635	0	0	3212	0	551	7166	960	8355	0	0	0	0	0	305	0	86	942
A8M3	28354	19454	38792	10551	3543	10259	51533	20451	70370	96	46239	44433	0	0	0	0	0	0	25800	0	0	7209	55694	5479	0	0	0	0	0	8628	208	0	342	0	4737	0	0	22451	3486	30636	0	0	0	0	0	0	0	55228	7968
A8M4	5037	10320	1698	113478	7238	2293	247095	57456	24905	0	4975	78206	0	0	0	4108	2288	0	23810	0	0	7434	404	0	0	0	0	0	0	0	0	0	0	0	0	0	0	3267	8972	0	0	0	0	0	0	0	0	0	0
A9-1	38	0	0	0	0	263	2626	1140	1275	0	175	310	0	0	0	0	0	0	571	0	0	168	157	0	0	0	0	0	0	223	0	0	0	0	0	0	0	743	0	0	0	0	0	0	0	0	0	0	0
A9F1	0	0	3346	0	526	444	26214	3348	7826	0	70826	9473	2921	0	0	0	0	0	1959	0	0	405	6029	0	0	0	0	0	0	0	0	0	0	0	0	0	0	0	0	0	0	0	0	0	0	0	0	0	0
A9F2	12428	1207	5240	6659	0	7536	8769	13059	14471	393	26550	1292	0	0	0	0	0	0	8310	0	0	14711	2369	0	0	0	0	0	0	0	0	0	0	0	0	0	0	0	426	255	0	0	0	0	0	0	0	0	0
A9M1	47608	1752	148755	19529	13271	22695	119822	19280	68578	7501	65307	86333	108041	0	0	0	0	0	45784	0	0	136011	28911	0	0	0	0	0	0	0	675	0	0	0	0	0	0	28544	0	1117	0	0	0	0	0	0	0	1291	0
A9M2	0	0	9941	0	0	1335	0	59	383	0	1246	1390	0	0	0	0	0	0	0	0	0	316	0	0	0	0	0	0	0	0	0	0	0	0	0	0	0	0	0	0	0	0	0	0	0	0	0	0	0
A9M3	4647	456	3603	4214	0	627	25964	4495	26619	0	30007	12893	21976	0	0	0	0	0	2674	0	0	14727	320026	3206	0	0	0	0	0	1019	0	0	0	0	0	0	0	272	0	15753	0	0	0	0	0	0	55	8811	0
A9M4	779	8887	5601	137	1778	13884	7607	19040	2544	0	9909	517	0	0	0	0	0	0	8451	0	0	2044	0	0	0	0	0	0	0	2003	0	0	0	0	0	0	0	3220	0	1324	0	0	0	0	0	0	0	1433	0
AF1	0	5568	15298	0	0	0	0	89959	38776	0	22219	5077	3277	0	0	0	0	43627	0	0	0	269	37	0	0	0	0	0	0	4936	0	0	0	0	0	0	0	0	0	637	0	0	0	0	0	0	0	0	0
AF10	0	0	567	0	0	0	1149	1972	0	0	0	0	0	0	0	0	0	0	0	0	0	0	0	0	0	0	0	0	0	0	0	0	0	0	0	0	0	0	0	0	0	0	0	0	0	0	0	0	0
AF2	84395	10727	39656	3654	13536	10576	57125	24004	3428	8330	76204	7331	14354	0	0	0	0	0	0	0	9153	11759	0	0	0	0	0	1822	0	14749	536	0	0	0	0	0	0	0	8807	598	0	0	0	0	0	0	0	0	0
AF3	649	1971	0	0	0	2802	0	0	143	0	0	2452	0	0	0	0	0	3117	2404	0	0	9900	268	0	0	0	0	0	0	396	0	0	0	0	0	0	0	0	0	0	0	0	0	0	0	0	0	0	0
AF4	0	0	21433	0	0	2191	0	31935	14704	3343	10039	0	9214	0	0	0	0	0	16228	0	0	5631	1529	0	0	0	0	0	0	0	0	0	0	0	0	0	0	0	0	0	0	0	0	0	0	0	0	0	0
AF5	18164	7072	7107	10725	0	0	13878	48725	44605	0	8080	18391	0	0	0	0	0	0	18788	0	0	136678	828	2281	0	0	0	0	0	894	0	0	0	0	0	0	0	0	397	2555	0	0	0	0	0	0	0	839	0
AF6	0	713	0	0	0	38	3015	3193	8156	0	11056	15485	0	0	0	0	0	0	0	0	0	13058	0	0	0	0	0	0	0	0	0	0	0	0	284	0	0	0	0	0	0	0	0	0	0	0	0	0	0
AF7	2939	0	0	0	0	0	0	0	0	0	178	0	0	0	0	0	0	0	0	0	0	0	1518	0	0	0	0	0	0	0	0	0	0	0	0	0	0	0	0	0	0	0	0	0	0	0	0	0	0
AF8	4287	0	176970	0	0	0	320	6541	2600	0	9266	8692	0	0	0	0	0	0	0	0	0	0	0	0	0	0	0	0	0	0	0	0	0	0	0	0	0	0	0	0	0	0	0	0	0	0	0	999	0
AF9	526	2754	4400	0	0	1456	1115	769	1573	0	180	299	77	0	0	0	0	0	713	0	0	2548	1477	321	0	0	0	0	0	50	0	0	0	0	0	0	0	0	0	0	0	0	0	0	0	0	0	0	0
AM1	27467	10639	42861	20167	18416	27888	68280	129894	117337	124	293410	61356	16267	0	183	0	0	0	53095	0	5181	75897	21449	9163	0	289	0	1667	0	4200	7735	0	0	2851	5613	0	0	11102	1430	5993	0	0	0	0	0	2630	0	8111	811
AM10	0	0	0	355	0	1982	728	168	118	0	347	42	0	0	0	0	0	0	0	0	0	0	65	694	0	0	0	30	0	0	0	0	0	0	0	0	0	0	589	101	0	0	0	0	0	772	0	0	0
AM11	0	0	1242	1971	0	0	3900	4895	3205	0	3799	855	2061	0	0	0	0	0	3742	0	0	1353	549	1351	0	0	0	0	0	0	0	0	0	0	776	0	0	0	78	433	0	0	0	0	0	0	0	0	140
AM12	0	NA	NA	NA	NA	NA	NA	NA	NA	NA	NA	NA	NA	NA	NA	NA	NA	NA	NA	NA	NA	NA	NA	NA	NA	NA	NA	NA	NA	NA	NA	NA	NA	NA	NA	NA	NA	NA	NA	NA	NA	NA	NA	NA	NA	NA	NA	NA	NA
AM2	0	0	132	0	0	0	0	0	0	0	0	0	0	0	0	0	0	0	0	0	0	0	0	0	0	0	0	0	0	0	0	0	0	0	0	0	0	0	0	0	0	0	0	0	0	0	0	0	0
AM3	2865	8564	1391	0	0	2509	5171	8513	20697	0	14141	0	4375	0	0	0	1840	0	23869	0	0	263	1737	0	0	0	0	0	0	2271	0	0	0	0	0	0	0	0	0	364	0	0	0	0	0	0	0	0	0
AM4	0	0	33476	0	0	0	8666	17759	7662	0	9040	0	0	0	0	0	0	0	5338	0	0	0	0	0	0	0	0	0	0	0	0	0	0	0	0	0	0	0	0	0	0	0	0	0	0	0	0	0	0
AM5	35786	5178	28353	292	797	0	31387	591	49772	263	53632	13576	0	0	0	0	0	0	97	0	0	42889	25590	570	0	0	0	0	0	0	1093	0	0	56	0	0	0	1951	10195	21832	0	0	0	0	0	0	0	5171	842
AM6	0	37721	0	0	146327	18183	78939	281024	244322	0	266885	138764	108033	0	0	30264	0	0	173015	0	6473	67628	134536	11087	0	0	0	12713	0	5142	0	0	0	0	31601	0	2026	158536	1663	1608	0	0	0	0	0	0	0	59735	14167
AM7	0	0	0	0	0	13836	6216	1968	24008	0	18005	586	872	0	0	0	0	0	12253	0	0	0	0	0	0	0	0	0	0	0	0	0	0	0	0	0	0	0	0	0	0	0	0	0	0	0	0	0	0
AM8	15530	2737	49070	0	1330	3100	15203	27197	41448	11335	111346	7212	16491	0	0	13829	15066	0	36586	0	0	57227	16140	186	0	0	0	0	0	1120	1817	0	0	0	0	295	0	0	1786	8512	0	0	0	0	0	0	0	0	0
AM9	0	0	5146	0	0	0	0	0	0	0	0	69	2542	0	0	0	0	0	0	0	0	1849	1024	0	0	0	0	0	0	0	5725	0	0	0	0	0	0	0	0	0	0	0	0	0	0	0	0	1678	0
B7F1	352	187	42	1145	0	155	193	1729	4053	0	682	330	0	0	0	0	0	0	0	0	0	0	0	0	0	0	0	0	0	0	0	0	0	0	0	0	0	0	0	0	0	0	0	0	0	0	0	0	0
B7F2	0	227	264	0	0	0	0	420	167	0	0	0	0	0	0	0	0	0	421	0	0	0	0	0	0	0	0	0	0	0	0	0	0	0	0	0	0	0	0	0	0	0	0	0	0	0	0	0	0
B7M1	4906	2975	556	150	160	4435	6981	5950	13795	0	2966	213	1282	0	0	0	0	0	2745	0	0	9693	5893	193	0	0	0	0	0	0	0	0	0	0	0	0	0	103	823	1239	0	0	0	0	0	0	0	0	140
B7M2	3071	0	0	0	0	85	578	5957	7134	0	809	6443	0	0	0	0	0	0	424	0	0	9408	1211	0	0	0	0	0	0	0	233	0	0	0	0	0	0	0	0	1000	0	0	0	0	0	0	0	0	0
B8F1	0	0	0	0	0	384	0	366	0	0	0	0	0	0	0	117	0	0	0	0	0	118	0	0	0	0	0	0	0	0	0	0	0	0	0	0	0	0	0	0	0	0	0	0	0	0	0	0	0
B8F2	21061	0	12198	0	788	0	63791	42566	47494	2220	10731	17974	13226	0	0	0	0	0	8688	0	0	37162	5980	0	0	0	0	0	0	0	4669	0	0	0	308	0	0	0	429	3205	0	0	0	0	0	0	0	1442	923
B8F3	0	56989	0	0	4547	708	6686	36620	2362	2525	28079	1414	15387	0	0	0	0	0	17398	0	0	3119	0	0	0	0	0	0	0	0	0	0	0	0	0	0	0	0	0	0	0	0	0	0	0	0	0	0	0
B8F4	357	0	27	0	0	409	1341	305	0	0	7394	993	0	0	0	0	0	0	0	0	0	334	10813	0	0	0	0	0	0	0	0	0	0	0	0	0	0	0	0	1134	0	0	0	0	0	59	0	506	0
B8M1	5464	1178	9859	8319	167	8542	29185	12303	31686	601	13986	248	1005	0	2897	2238	17111	0	30076	0	0	5966	837	0	0	0	0	0	0	0	0	0	0	0	0	0	0	0	0	860	0	0	0	0	0	1785	0	0	0
B8M3	80129	443	363137	21453	22971	80421	795007	196346	120003	4621	935705	308331	49293	0	0	0	0	66789	148740	0	0	456545	390411	0	0	0	0	0	0	15470	0	0	0	0	0	48	0	623128	52534	42840	0	0	0	0	0	0	0	1132	0
B9M2	25860	0	13168	7775	19289	971	270820	39757	81421	0	98755	137467	0	0	0	0	0	0	111383	0	0	25147	145374	0	0	0	0	0	0	13320	0	0	0	0	0	0	0	23889	7768	7779	0	0	0	0	0	0	0	0	0
BF1	0	0	25952	0	548	0	1692	0	18593	0	25982	15478	0	0	0	0	0	0	0	0	0	0	0	0	0	0	0	0	0	0	0	0	0	0	0	0	0	0	0	0	0	0	0	0	0	0	0	0	0
BF10	4336	2806	294	0	0	0	289	372	3550	0	1890	11237	0	0	0	0	0	54896	3769	0	0	1335	0	0	0	0	0	0	0	0	0	0	0	0	0	0	0	0	525	0	0	0	0	0	0	0	0	0	0
BF11	0	0	0	0	0	0	0	1023	0	0	976	0	0	0	0	0	0	0	49	0	0	3868	0	0	0	0	0	0	0	0	0	0	0	0	0	0	0	0	0	0	0	0	0	0	0	0	0	0	0
BF12	0	62688	4489	4462	141	1674	83353	92981	41041	0	59696	3781	13155	0	0	0	0	0	0	0	0	10472	8660	0	0	0	0	0	0	3793	0	0	0	0	0	0	0	0	643	0	0	0	0	0	0	0	0	0	0
BF13	9921	17791	21059	7701	0	32484	84111	45666	105520	3736	43773	128978	100431	0	0	0	4217	0	40416	0	3649	78201	0	0	0	4998	0	0	0	0	0	0	0	0	0	0	0	0	10888	951	0	0	0	0	0	0	0	0	0
BF14	2652	0	0	0	0	158	3262	45014	5947	2534	16299	4340	4520	0	0	0	0	0	18787	0	0	1382	759	0	0	0	0	0	0	0	0	0	0	0	0	0	0	0	0	0	0	0	0	0	0	0	0	0	0
BF2	219	751	3582	875	0	0	6989	259	20849	0	1844	3283	43	0	0	4029	0	0	0	0	0	4946	1942	0	0	0	0	0	0	0	0	0	0	0	0	0	0	0	0	0	0	0	0	0	0	0	0	0	0
BF3	286	0	91	467	0	0	0	0	0	0	0	835	0	0	0	0	0	0	490	0	0	0	0	0	0	0	0	0	0	0	0	0	0	0	0	0	0	0	0	282	0	0	0	0	0	0	0	0	0
BF4	945	0	1511	141	0	0	12295	6891	0	0	2593	361	32242	0	0	0	0	0	3495	0	0	0	0	0	0	0	0	0	0	0	0	0	0	0	0	0	0	0	0	0	0	0	0	0	0	0	0	0	0
BF5	1107	0	1301	364	0	0	3563	1827	0	0	10656	1168	0	0	0	0	0	0	135	0	0	0	0	0	0	0	0	0	0	0	0	0	0	0	0	0	0	0	0	0	0	0	0	0	0	0	0	0	0
BF6	0	12505	4632	0	0	62	30601	7846	43543	0	63472	4300	671	0	0	0	0	0	3883	0	0	0	110	0	0	0	0	0	0	0	0	0	0	0	0	0	0	0	0	0	0	0	0	0	0	0	0	0	0
BF7	0	0	0	0	0	14332	0	0	0	0	0	0	0	0	0	0	0	0	0	0	0	0	1098	0	0	0	0	0	0	0	0	0	0	0	0	0	0	0	0	0	0	0	0	0	0	0	0	0	0
BF8	0	0	0	0	0	109	0	0	0	0	2258	325	0	0	0	0	0	0	0	0	0	0	0	0	0	0	0	0	0	0	0	0	0	0	0	0	0	0	0	0	0	0	0	0	0	0	0	0	0
BF9	3601	0	0	0	0	0	10541	773	119	57	4288	0	5568	0	0	0	0	0	250	0	0	0	2985	0	0	0	0	0	0	0	0	0	0	0	0	0	0	0	0	401	0	0	0	0	0	0	0	0	1138
BM1	1433	0	793	1174	0	570	1191	1670	1650	0	843	2995	760	0	0	0	141	0	250	0	0	675	762	0	0	0	0	0	0	0	0	0	0	0	0	0	0	374	0	0	0	0	0	0	0	274	0	31	55
BM2	6468	675	0	1443	0	284	13203	3746	6351	0	7916	3248	0	0	0	748	0	0	7479	0	0	5447	1555	851	0	0	0	0	0	1113	0	0	0	0	0	0	0	0	412	1054	0	0	0	0	0	0	0	0	3246
BM3	7774	1099	9649	5142	12118	15709	30700	47483	23762	3168	147153	33209	8081	0	0	0	158	0	5349	0	481	18356	8363	71	0	0	0	0	0	2359	0	383	0	0	0	0	0	202	3602	5697	0	0	0	0	0	3268	0	689	218
BM5	3446	3437	2581	0	169	441	0	2122	14930	0	15765	13060	324	0	0	0	0	2745	618	0	0	6598	9770	0	0	0	0	1455	0	0	113	0	0	145	0	454	0	0	632	1414	0	0	0	0	0	0	0	1297	385
BM6	76	0	0	0	0	392	127	0	0	0	616	1670	0	0	0	0	0	0	0	0	0	1001	0	0	0	0	0	0	0	0	0	0	0	0	0	0	0	0	0	0	0	0	0	0	0	0	0	34	0
BM7	0	2185	3598	535	241	7755	640	1588	9614	0	10893	5253	4969	0	0	0	0	0	1345	0	0	3438	556	0	0	0	0	0	0	0	0	0	0	0	0	0	0	0	1606	1145	0	0	0	0	0	0	0	0	441
BM8	4350	0	2051	0	0	0	832	0	2437	0	2619	0	0	0	0	0	0	0	0	0	0	0	0	0	0	0	0	0	0	0	0	0	0	0	0	0	0	0	0	191	0	0	0	0	0	0	0	0	0
C10M1	26626	107	13132	5744	0	10126	33135	67560	0	0	41188	1947	0	0	0	0	0	0	2506	0	0	0	0	294	0	0	0	0	0	16064	0	0	0	0	0	0	0	4506	0	0	0	0	0	0	0	0	0	0	0
C2-1	37940	9478	5134	0	0	3233	141	0	33540	1226	152553	10381	0	0	0	0	2379	0	16936	0	0	5691	32301	4233	0	0	0	2153	0	11446	5570	0	0	0	2410	0	0	0	9367	4250	0	1339	0	0	0	533	0	2059	1439
C3-1	1027	0	0	0	0	0	0	0	0	0	2214	0	0	0	0	0	0	0	0	0	0	0	0	0	0	0	0	0	0	0	2656	627	0	0	206	0	0	0	508	1125	0	0	0	0	0	0	0	0	0
C4-1	0	0	6418	0	0	0	0	1236	0	0	0	0	0	0	0	0	0	0	0	0	0	0	0	0	0	0	0	0	0	0	0	0	0	0	0	0	0	0	0	281	0	0	0	0	0	0	0	0	0
C8F1	2940	137	4038	698	0	13245	23267	13862	0	0	68810	67	0	0	0	0	0	0	165	0	0	0	17752	0	0	0	0	0	0	0	0	0	0	0	0	0	0	0	0	12698	0	0	0	0	0	0	0	0	0
C8F2	0	6692	6851	0	0	9601	594	1731	11218	0	5895	4318	0	0	0	0	0	0	293	0	0	1354	2069	0	0	0	0	0	0	0	0	0	0	0	0	0	0	0	0	0	0	0	0	0	0	0	0	0	0
C8F3	5115	0	9311	0	0	1021	27108	5837	746	0	24239	1342	0	0	0	0	0	0	4544	0	0	0	0	0	0	0	0	0	0	0	0	0	0	0	0	0	0	0	0	0	0	0	0	0	0	0	0	0	0
C8F4	41310	85741	883	15865	0	1017	32107	16241	74696	0	217283	0	63680	0	47402	0	0	0	1169	0	0	30876	201182	0	0	0	0	0	0	0	0	0	0	0	0	0	0	0	0	0	0	0	0	0	0	0	0	0	0
C8M1	0	0	330	159	0	69	0	500	41	0	1065	377	0	0	0	1340	0	0	0	0	0	282	50	0	0	0	0	0	0	0	0	0	0	0	0	0	0	0	0	0	0	0	0	0	0	0	0	0	0
C8M2	131	0	4622	0	0	174	3267	815	0	0	0	2688	0	0	0	0	0	0	0	0	0	0	0	0	0	0	0	0	0	0	0	0	0	0	0	0	0	0	0	0	0	0	0	0	0	0	0	0	0
C8M3	106590	0	30226	0	0	2006	4774	1363	0	0	0	9055	0	0	0	0	0	0	1271	0	0	0	866	0	0	0	0	0	0	2205	0	0	0	0	0	0	0	0	2614	2229	0	0	0	0	0	0	0	0	0
C8M4	106590	0	30226	0	0	2006	4774	1363	0	0	0	9055	0	0	0	0	0	0	1271	0	0	0	866	0	0	0	0	0	0	2205	0	0	0	0	0	0	0	0	2614	2229	0	0	0	0	0	0	0	0	0
C9F1	2035	0	0	0	0	0	0	1632	10227	860	511	7317	0	0	0	0	0	0	6961	0	0	0	1116	0	0	0	0	98	0	0	0	0	0	66	0	0	0	0	0	0	0	0	0	0	0	0	0	0	0
C9F2	5135	84718	0	0	9427	1549	96880	0	335431	0	42580	3760	0	0	0	0	2973	0	87374	0	0	2131	0	0	0	0	0	0	0	0	0	0	0	0	0	0	0	0	0	0	0	0	0	0	0	0	0	607	0
C9M1	1658	0	19150	104	0	0	53101	14842	69576	0	12066	3402	0	0	0	0	0	330	20990	0	0	10039	2291	0	0	0	0	0	0	0	0	0	0	0	0	0	0	0	0	1168	0	0	0	0	0	0	0	0	0
C9M2	2062	8721	16518	457	746	12529	91394	34478	29400	144	131961	35670	0	0	0	4708	0	0	8111	0	0	16541	0	0	0	0	0	0	0	0	0	0	0	0	0	0	0	0	0	297	0	0	0	0	0	0	0	0	0
CF1	0	0	0	0	0	0	110	0	0	0	353	0	0	0	0	0	0	0	0	0	0	0	0	0	0	0	0	0	0	0	0	0	0	0	0	0	0	0	0	0	0	0	0	0	0	0	0	0	0
CF10	3667	331	878	1220	0	3931	7688	16173	8817	0	6535	156	21705	0	0	0	0	2090	7214	0	0	10668	895	0	0	0	0	0	0	0	0	0	0	0	0	0	0	0	0	0	0	0	0	0	0	0	0	0	0
CF11	0	955	0	761	0	0	282	0	0	128	17098	0	0	0	0	0	0	0	0	0	0	0	746	0	0	0	0	0	0	110	0	0	0	0	0	0	0	0	0	0	0	0	0	0	0	0	0	1857	0
CF13	0	2245	8853	0	0	190	1709	1475	11602	0	14475	1165	1388	0	0	0	0	0	0	0	0	0	0	0	0	0	0	0	0	0	0	0	0	0	0	0	0	0	0	0	0	0	0	0	0	0	0	0	0
CF14	27416	1108	111	0	0	0	14109	0	0	0	58990	252	0	0	0	0	35375	0	16472	0	0	311	0	0	0	0	0	0	0	1079	0	0	0	0	0	0	0	0	0	3187	0	0	0	0	0	0	0	0	0
CF15	609	0	0	0	0	0	2383	2337	0	0	7497	0	0	0	0	0	0	0	2766	0	0	430	0	0	0	0	0	0	0	0	0	0	0	0	0	0	0	0	0	0	0	0	0	0	0	0	0	0	0
CF16	0	0	361	1056	0	12390	10587	25847	48977	0	67187	87864	0	0	0	0	11592	0	5861	0	0	76714	58083	0	0	0	0	0	0	0	0	0	0	0	0	0	0	6458	810	4699	0	0	0	0	0	0	0	2776	0
CF2	404	0	619	928	0	598	608	2023	482	0	0	0	0	0	0	0	0	0	699	0	0	527	247	0	0	0	0	0	0	0	0	0	0	0	0	0	0	0	0	0	0	0	0	0	0	0	0	0	0
CF4	0	0	2205	115	0	0	3650	777	217	0	0	0	436	0	0	0	0	0	488	0	0	0	0	0	0	0	0	0	0	0	0	0	0	0	0	0	0	0	0	0	0	0	0	0	0	0	0	0	0
CF5	0	7964	6609	0	0	213	714	792	922	3800	8416	170	0	0	0	0	0	0	2929	0	0	0	0	0	0	0	0	0	0	0	0	0	0	0	0	0	0	0	0	0	0	0	0	0	0	0	0	0	0
CF6	0	0	337	0	0	0	1049	468	0	0	0	0	0	0	0	0	0	0	0	0	0	0	0	0	0	0	0	0	0	0	0	0	0	0	0	0	0	0	0	0	0	0	0	0	0	0	0	0	0
CF7	1175	153	1650	0	0	0	2564	2338	3964	0	375	3254	0	7093	0	0	0	0	664	0	0	4682	78	0	0	0	0	0	0	50	0	0	0	0	0	0	0	0	0	0	0	0	0	0	0	0	0	511	0
CF8	2865	693	3630	0	0	0	227	3198	0	507	16880	1418	425	0	0	0	0	0	1105	0	0	7463	1658	0	775	0	0	0	0	0	55	0	0	0	0	0	0	2146	0	0	0	0	0	0	0	0	0	1240	0
CF9	0	0	0	0	0	0	0	0	3128	0	0	0	0	0	0	0	0	0	0	0	0	0	0	0	0	0	0	0	0	0	0	0	0	0	0	0	0	0	0	0	0	0	0	0	0	0	0	0	0
CM1	52244	28748	71035	7409	8398	12162	54244	33030	49123	0	132349	73728	0	0	0	0	0	0	29431	0	0	28990	3929	0	0	0	0	0	0	269	185	297	0	300	0	0	0	0	0	1724	0	0	0	0	0	0	0	648	0
CM10	606	0	0	0	0	0	0	0	260	0	0	0	0	0	0	0	0	0	0	0	0	0	1689	0	0	0	0	0	0	1146	0	0	0	0	0	0	0	0	0	0	0	0	0	0	0	0	0	0	0
CM11	2311	0	1707	0	0	1296	525	1686	351	45	0	17752	251	0	0	0	0	0	0	0	0	1195	0	0	0	0	0	0	0	0	0	0	0	0	0	0	0	0	0	0	0	0	0	0	0	0	0	0	0
CM12	15183	2065	14946	1126	3558	14991	66447	27962	161979	6595	54926	103624	1787	0	0	0	0	13386	31388	0	0	82797	76107	4971	0	0	0	0	7905	48	0	0	0	0	57	0	0	12089	5111	11567	0	0	0	0	0	2765	0	727	607
CM13	14527	0	2033	312	1223	4539	7032	13006	7641	15890	31163	8226	854	0	0	0	59	0	8529	0	0	2326	2129	0	0	0	0	0	0	496	0	0	0	0	0	0	0	0	1422	278	0	0	0	0	0	0	0	0	0
CM14	0	0	152	0	0	0	0	0	208	0	0	713	0	0	0	0	0	0	587	0	0	507	0	39	0	0	0	0	0	0	0	0	0	0	0	0	0	0	0	0	0	0	0	0	0	0	0	0	0
CM15	5011	436	0	235	0	0	1468	73	1848	0	2344	616	1599	0	0	0	0	0	0	0	0	5716	1029	0	0	0	0	0	0	0	0	0	0	0	0	0	0	366	54	141	0	0	0	0	0	0	0	148	0
CM2	18228	3209	42534	834	486	2265	52002	47249	6620	0	62020	74233	0	0	106	0	2290	0	10811	0	0	5974	420	0	0	0	0	347	0	111	0	0	0	0	0	0	0	0	764	3496	0	0	0	0	0	0	0	0	0
CM3	4708	4465	20830	2311	5187	11421	40637	2143	19820	0	53898	10357	0	0	0	0	0	0	22902	0	0	9413	1349	0	0	0	0	0	0	0	0	0	0	0	0	0	0	1086	0	0	0	0	0	0	0	28	0	271	111
CM4	944	1417	2455	2101	0	5640	11285	14661	14013	0	4791	6949	16798	0	0	0	0	0	3174	0	189	15659	147	0	0	0	0	0	0	1873	0	0	0	0	0	0	0	0	0	440	0	0	0	0	0	0	0	0	0
CM5	1102	418	0	221	0	0	1924	951	0	0	1557	2107	0	0	0	0	0	0	307	0	0	0	46	0	0	0	0	0	0	0	0	0	0	0	0	0	0	0	343	0	0	0	0	0	0	0	0	0	0
CM6	869	412	294	0	0	0	535	0	0	0	0	0	0	0	0	0	0	0	441	0	0	0	0	0	0	0	0	0	0	0	0	0	0	0	0	0	0	0	0	0	0	0	0	0	0	55	0	0	0
CM7	2947	48854	14428	0	60	58257	25924	5212	86127	312	34478	13721	7373	0	0	4429	1213	0	15007	0	0	31063	5371	78	0	0	0	0	0	0	354	0	0	0	0	0	0	0	0	396	0	0	0	0	0	0	0	0	0
CM8	4243	368	0	0	0	227	510	7468	0	0	24372	5638	0	0	0	0	0	0	0	0	0	604	266	0	0	0	0	0	0	0	0	0	0	0	0	0	0	0	46	0	0	0	0	0	0	0	0	0	0
CM9	26574	4763	6375	32	0	29694	26883	13722	8357	0	3450	5756	3279	0	0	0	0	0	11904	0	0	4552	82	0	0	0	0	0	0	0	0	0	0	0	0	0	0	1556	340	338	0	0	0	0	0	0	0	0	0
D1	807	0	0	0	0	0	121	0	0	0	3292	865	0	0	0	0	0	0	182	0	0	0	0	0	0	0	0	0	0	0	0	0	0	1280325	0	0	0	0	0	0	0	0	0	0	0	0	0	0	0
D5-1	2549	0	0	0	0	0	1261	397	2244	0	18505	13687	0	0	0	0	0	0	0	0	0	26285	10956	2128	0	0	0	0	0	3595	6203	0	0	0	0	0	0	0	13810	4809	0	0	0	5534	0	0	0	3298	793
D7F1	0	0	1356	0	0	0	0	4215	0	0	768	0	0	0	0	0	0	0	0	0	0	0	0	0	0	0	0	0	0	0	0	0	0	0	0	0	0	0	0	0	0	0	0	0	0	0	0	0	0
D7F2	211	0	0	350	0	0	0	550	0	0	10869	138	0	0	0	0	0	0	6104	0	0	0	0	0	0	0	0	0	0	0	0	0	0	0	0	0	0	0	399	1704	0	0	0	0	0	0	0	0	0
D7F3	0	0	0	4416	247	0	242	0	1939	0	2153	0	0	0	0	0	0	82	0	0	0	427	0	0	0	0	0	0	0	0	0	0	0	0	0	0	0	0	0	0	0	0	0	504	0	0	0	0	0
D7M1	0	0	0	8613	0	18693	8195	8152	856	0	15178	1038	0	0	0	2569	0	0	11699	0	0	0	0	0	0	0	0	0	0	0	0	0	0	0	0	0	0	0	0	0	0	0	0	0	0	0	0	0	0
D7M2	783	568	0	0	0	0	1513	1112	560	0	1536	410	0	0	0	0	673	0	271	0	0	1013	2918	0	0	0	0	0	0	227	0	0	0	0	0	0	0	0	492	4813	0	0	0	0	0	0	0	0	560
D8-1	0	0	663	0	0	1639	314	0	0	0	56	0	0	0	0	0	0	0	0	0	0	0	4111	0	0	0	0	0	0	76	0	0	0	0	0	0	0	0	0	0	0	0	0	0	0	0	0	0	0
D8F1	0	0	75960	0	0	3194	0	0	28460	3890	0	0	119450	0	0	0	0	0	355	0	0	0	0	0	0	0	0	0	0	0	0	0	0	0	0	0	0	0	0	0	0	0	0	0	0	0	0	0	0
D8F2	0	0	8931	325	0	10669	50718	7963	47533	0	47255	12562	0	0	0	0	13746	0	1919	0	0	47001	73406	1364	0	0	0	0	0	6405	0	0	0	0	0	0	0	0	8199	313	0	0	0	0	0	0	0	0	0
D8M1	0	0	34253	2929	0	0	1147	14184	13827	0	189646	152	0	0	0	0	0	0	7370	0	0	228	0	0	0	0	0	0	0	0	0	0	0	0	0	0	0	0	0	0	0	0	0	0	0	0	0	0	0
D8M2	51485	40538	70682	8829	618	0	56045	13298	212541	0	2089	74211	6691	0	0	0	0	0	15973	0	2584	15684	33504	145	0	0	0	0	0	16309	0	0	0	0	6413	0	0	5214	0	35836	0	0	0	0	0	376	0	0	0
D9-1	0	0	0	0	0	0	0	0	0	0	0	1753	0	0	0	0	0	0	0	0	0	1558	0	0	0	0	0	0	0	0	0	0	0	0	0	0	0	0	0	377	0	0	0	0	0	0	0	0	0
D9F1	815	0	18244	0	6771	5618	6629	13255	1226	635	5756	3869	0	0	0	0	0	0	1311	0	0	3389	0	0	0	0	0	0	0	0	0	0	0	0	0	0	0	0	0	1805	0	0	0	0	0	0	0	0	0
D9F2	92363	21965	79567	38987	4408	6473	101096	70292	99244	0	143323	171097	25838	0	0	16866	7620	0	57207	0	0	152622	54449	12612	0	0	0	0	0	0	0	0	0	0	0	0	0	1319	2656	8015	0	0	0	0	0	209	0	9211	0
D9M1	2379	6446	36053	13321	599	9231	93233	26807	38603	4999	145978	2514	14600	0	0	0	0	0	12506	0	0	66987	17704	2364	0	0	0	29090	0	0	0	0	0	0	0	0	0	0	0	3191	0	0	0	0	0	0	0	5138	0
D9M2	211	623	289	59	0	861	0	437	2153	0	2221	672	0	0	0	707	0	0	10041	0	0	463	0	0	0	0	0	0	0	0	0	0	0	0	0	0	0	293	0	1760	0	0	0	0	0	0	0	0	0
DF10	0	6190	5773	3723	3081	2451	17279	2640	34243	0	0	11996	0	0	0	0	0	0	0	0	0	5249	0	0	0	0	0	0	0	0	0	0	0	0	0	0	0	542	0	388	0	0	0	0	0	0	0	0	0
DF11	0	0	958	0	0	0	20825	0	7372	273	28527	873	799	0	0	0	0	0	6274	0	0	0	0	0	0	0	0	0	0	0	232	0	0	0	143	8390	0	0	0	0	0	0	0	0	0	0	0	145	681
DF12	0	0	0	0	0	2300	0	0	0	0	0	0	0	0	0	0	0	0	0	0	0	0	0	0	0	0	0	0	0	0	0	0	0	0	0	0	0	0	0	0	0	0	0	0	0	0	0	0	0
DF1-2	0	0	0	0	0	264	0	0	0	0	6838	0	0	0	0	0	0	0	0	0	0	0	1963	0	0	0	0	0	0	0	59	0	0	0	0	0	0	0	0	0	0	0	0	0	0	0	0	0	0
DF2-2	0	0	31089	48541	0	81662	4148	3167	0	0	62598	368	0	0	0	0	0	0	9902	0	0	84	0	0	0	0	0	0	0	0	0	0	0	0	0	0	0	0	0	191	0	0	0	0	0	0	0	0	0
DF3-2	0	0	0	0	0	0	0	14078	0	0	7410	0	0	0	0	0	0	0	0	0	0	0	24856	0	0	0	0	0	0	0	0	0	0	0	0	0	0	0	0	0	0	0	0	0	0	0	0	0	0
DF4-2	0	0	0	0	0	0	425	0	1779	0	67384	0	0	0	0	0	0	0	0	0	0	0	0	0	0	0	0	0	0	0	0	0	0	0	0	0	0	0	0	0	0	0	0	0	0	0	0	0	0
DF6	4008	0	0	1127	1003	657	1669	6148	708	156	8421	140	0	0	0	0	0	0	2098	0	0	223	0	0	0	0	0	0	0	0	0	0	0	0	0	0	0	0	88	175	0	0	0	0	0	0	0	0	0
DF7	40	0	4115	0	626	0	0	11231	12308	0	585	0	0	0	0	0	0	0	0	0	0	0	0	0	0	0	0	0	0	179	0	0	0	0	0	0	0	0	0	0	0	0	0	0	0	0	0	0	0
DF8	1981	19964	9104	0	0	0	0	16125	22432	0	126891	7120	0	0	0	0	0	0	26819	0	0	4029	1615	0	0	0	0	0	0	362	0	0	0	0	0	0	0	950	132	0	0	0	0	0	0	0	0	0	0
DF9	4197	4700	2150	694	967	0	9003	0	7125	1967	37778	433	7778	0	0	0	0	0	2053	0	0	9989	0	5791	0	0	0	0	0	0	0	0	0	0	0	0	0	0	0	127	0	0	0	0	0	0	0	0	0
DM1	9136	0	94	573	0	589	0	748	9728	0	0	3513	0	0	0	0	0	3181	2826	0	0	0	4680	0	0	0	0	0	0	148	0	0	0	0	0	0	0	879	0	0	0	0	0	0	0	0	0	0	0
DM10	0	0	0	0	0	626	0	0	1897	0	61	529	0	0	0	0	0	0	0	0	0	0	0	0	0	0	0	0	0	0	0	0	0	0	0	0	0	0	0	1598	0	0	0	0	0	0	0	0	0
DM2	0	5400	2403	0	0	0	0	0	1549	0	2596	108	3986	0	0	0	0	0	0	0	0	0	0	0	0	0	0	0	0	0	0	0	0	0	0	0	0	0	0	0	0	0	0	0	0	0	0	0	0
DM4	24271	1824	5409	1618	2982	15383	23161	55708	16132	5103	39697	4828	8310	94958	536	16232	0	0	10436	0	0	54815	84555	1663	0	0	0	0	0	3649	7035	926	0	234	1607	0	0	2689	1071	6658	0	0	0	0	0	0	0	4594	0
DM5	6427	10195	5593	2973	586	11669	19073	8149	10995	0	2655	921	5501	0	0	0	1423	5294	6732	0	0	16722	0	493	0	0	0	0	0	0	0	0	0	0	0	0	0	0	678	874	0	0	0	0	0	0	0	0	0
DM6	1989	462	0	0	0	0	3432	783	2544	0	2036	4915	0	0	0	0	0	0	0	0	0	0	0	0	0	0	0	0	0	0	0	0	0	0	0	0	0	0	0	0	0	0	0	0	0	0	0	0	0
DM7	10402	800	17513	0	3728	13789	2994	8012	12797	4393	17525	14545	55040	0	0	0	0	4810	0	0	0	14535	5618	426	0	0	0	0	0	0	5147	0	0	0	0	0	0	0	0	483	0	0	0	0	0	0	0	7803	0
DM8	2472	2557	0	1806	666	1913	27070	35853	25006	0	6209	0	5404	0	0	0	41667	5524	7534	0	0	1933	9182	88	0	0	0	0	0	0	0	0	0	0	0	0	0	862	1568	5336	0	0	0	0	0	0	0	2717	0
DM9	5069	1238	6376	779	0	5281	10387	3274	16092	174	8491	14346	0	0	0	0	0	0	13686	0	0	5299	19519	18085	0	0	0	0	0	2130	7805	0	107	0	1012	196	0	0	4542	5520	0	0	294	0	0	0	0	7060	739
E2-2	0	0	0	0	0	0	0	0	0	0	0	1022	0	0	0	0	0	0	0	0	0	0	0	0	0	0	0	3287	0	0	0	0	0	0	0	167	0	0	0	0	0	0	0	0	0	0	0	0	0
E7-2	0	0	0	0	0	7125	0	440	467	0	518	0	120	0	0	0	0	0	1393	0	0	4192	535	1041	0	1947	0	0	0	2664	0	0	0	0	0	0	0	0	1146	1888	0	0	0	0	0	0	0	0	0
E7F1	5417	0	1133	0	0	174	2035	3471	1699	0	8927	1654	0	0	0	0	0	0	0	0	0	1295	1623	0	0	0	0	0	0	0	0	0	0	0	0	0	0	0	0	0	0	0	0	0	0	0	0	0	0
E7F2	0	0	9211	0	0	93	9001	4459	0	0	0	0	0	0	0	0	0	0	0	0	0	0	181	0	0	0	0	0	0	0	0	0	0	0	0	0	0	0	52	81	0	0	0	0	0	0	0	0	0
E7F3	607	646	3393	0	0	781	4118	4067	8111	14956	3422	1366	12405	0	0	0	0	0	0	0	0	1022	567	3186	0	0	0	0	0	0	0	0	0	0	0	0	0	0	177	0	0	0	0	0	0	0	0	84	0
E7M1	0	0	5720	4334	1184	10583	3512	6946	54369	856	32081	5925	12723	0	0	0	867	0	21934	0	0	19354	153457	1644	0	0	0	0	0	9913	0	0	0	1871	1536	1978	0	8306	19447	8851	0	0	0	2493	0	1606	0	34804	429
E7M2	0	0	7994	3688	0	21023	2673	42452	31989	0	80725	9719	0	0	0	0	2546	37919	7562	0	0	8771	33	0	0	0	0	0	0	1209	0	0	0	0	0	0	0	0	0	6109	0	0	0	0	0	0	0	0	0
E7M3	6501	0	0	2349	0	0	18941	7020	369	463	0	550	0	0	0	0	0	32644	0	0	0	894	74	1393	0	0	0	0	0	0	0	0	0	0	0	0	0	0	0	0	0	0	0	0	0	0	0	0	0
E8-1	112	0	0	0	0	17928	385	0	721	0	541	200	0	0	0	0	1573	0	910	0	0	31	350	0	0	0	0	0	0	1721	73	0	0	0	0	0	0	0	0	742	0	0	0	0	0	0	0	1213	0
E8F1	6184	0	41108	2467	4809	2952	32353	60550	47806	63	40499	6747	3789	0	0	0	7093	0	31314	0	763	23859	10372	2328	0	0	0	1397	0	0	0	0	0	0	0	0	0	0	0	68	0	0	0	0	0	0	0	532	0
E8F2	0	0	274	0	2779	4273	600	315	4727	0	4789	5451	0	0	0	0	0	0	0	0	0	0	0	0	0	0	0	0	0	0	0	0	0	0	0	0	0	0	0	0	0	0	0	0	0	0	0	0	0
E8F3	2686	7032	124234	16450	0	39455	77877	14319	42463	2898	56650	43351	9175	0	0	0	13389	0	23575	0	0	6202	11965	0	0	0	0	0	0	0	0	0	0	0	0	0	0	0	0	2179	0	0	0	0	0	0	0	25117	0
E8M1	0	0	0	0	0	0	0	0	0	0	0	0	0	0	0	0	0	0	0	0	0	0	0	0	0	0	0	0	0	0	0	0	0	0	0	0	0	0	0	0	0	0	0	0	0	0	0	0	0
E8M2	1421	6694	0	722	0	5157	2417	24288	26408	1265	21802	6275	0	0	0	0	0	0	10032	0	0	0	2697	702	0	0	0	0	0	0	0	438	0	0	4109	0	0	6915	1167	821	0	0	0	0	0	0	0	1616	0
E8M3	0	0	22181	0	0	2427	7371	7101	0	4991	10460	1522	6338	0	0	0	0	24605	981	0	0	55	939	0	0	0	0	0	0	0	0	0	0	0	0	0	0	0	0	0	0	0	0	0	0	138	0	0	0
E8M4	0	19416	10031	8755	148	0	164020	66469	9310	0	23508	37954	0	0	0	0	0	0	34573	0	0	98492	0	0	0	0	0	0	0	0	0	0	0	0	0	0	0	0	0	5837	0	0	0	0	0	0	0	3193	0
E9F1	0	971	10884	0	0	0	191	0	0	493	0	0	0	0	0	0	0	0	0	0	0	0	0	0	0	0	0	0	0	0	0	0	0	0	0	0	0	0	0	0	0	0	0	0	0	0	0	0	0
E9F2	519	0	4916	1983	0	0	18106	0	208	0	1554	0	0	0	0	0	0	0	1153	0	0	0	0	0	0	0	0	0	0	0	0	0	0	0	0	0	0	0	0	2275	0	0	0	0	0	0	0	0	0
E9M1	786725	434984	392004	1094074	0	0	837184	363874	471641	0	749390	666994	0	0	0	0	0	0	170765	0	0	315500	285410	0	0	0	0	0	0	0	0	0	0	0	0	0	0	74083	196967	267019	0	0	0	0	0	0	0	0	0
E9M2	36785	9513	31562	2874	1531	3642	8800	40520	48100	2143	119496	41456	165263	0	0	0	2598	0	50387	0	0	23881	27691	2596	0	0	0	0	0	0	1191	302	0	0	0	0	0	0	1800	1834	0	0	0	0	0	0	0	2141	0
F2-1	285	0	0	0	0	4527	338	0	0	0	125	432	0	0	0	0	0	0	236	0	0	0	0	0	0	0	0	0	0	311	0	0	0	0	0	0	0	0	0	253	0	0	0	0	0	0	0	0	0
F3-1	0	484	0	0	0	8886	0	0	446	0	1607	18280	0	0	0	0	0	0	0	0	0	536	595	0	0	0	0	149	0	690	745	0	0	0	0	0	0	0	303	2312	0	0	0	0	0	0	0	0	238
F4-1	0	0	0	0	0	0	0	0	0	0	0	0	0	0	0	0	0	0	55	0	0	0	0	0	0	0	0	0	0	0	0	0	0	0	0	0	0	0	0	0	0	0	0	0	0	0	0	0	0
F5-1	0	3869	0	0	0	0	0	0	0	0	0	0	0	0	0	0	0	0	0	0	0	0	0	0	0	0	0	0	0	0	0	0	0	0	0	0	0	0	0	0	0	0	0	0	0	0	0	0	0
G1-1	0	0	47	0	0	0	0	0	0	0	0	0	0	0	0	0	0	0	0	0	0	0	0	0	0	0	0	0	0	0	0	0	0	0	0	0	0	0	0	0	0	0	0	0	0	0	0	0	0
G5-1	0	0	0	0	0	0	0	0	0	0	0	0	0	0	0	0	0	0	21067	0	0	0	0	0	0	0	0	0	0	0	0	0	0	0	0	0	0	0	0	0	0	0	0	0	0	0	0	0	0
G7-1	8087	0	1558	0	0	4057	923	167	810	0	4360	0	4148	0	0	0	742	0	8655	0	0	8771	0	64	0	0	0	0	0	5276	0	0	0	0	0	0	0	0	1343	4496	0	0	0	0	0	0	0	166	0
G8-1	0	0	0	0	0	994	0	0	0	0	0	0	0	0	0	0	0	0	0	0	0	0	0	0	0	0	0	0	0	606	0	0	0	0	0	0	0	0	0	0	0	0	0	0	0	0	0	0	0
H1-1	0	NA	NA	NA	NA	NA	NA	NA	NA	NA	NA	NA	NA	NA	NA	NA	NA	NA	NA	NA	NA	NA	NA	NA	NA	NA	NA	NA	NA	NA	NA	NA	NA	NA	NA	NA	NA	NA	NA	NA	NA	NA	NA	NA	NA	NA	NA	NA	NA
H2	0	NA	NA	NA	NA	NA	NA	NA	NA	NA	NA	NA	NA	NA	NA	NA	NA	NA	NA	NA	NA	NA	NA	NA	NA	NA	NA	NA	NA	NA	NA	NA	NA	NA	NA	NA	NA	NA	NA	NA	NA	NA	NA	NA	NA	NA	NA	NA	NA
H6	0	0	0	0	0	0	0	0	0	0	0	0	0	0	0	0	0	0	0	0	0	0	0	0	0	0	0	0	0	0	0	0	0	0	0	0	0	0	0	0	0	0	0	0	0	0	0	0	0
H7-1	0	11387	0	0	0	0	0	0	0	0	0	0	0	0	0	0	0	0	0	0	18266	0	1666	0	0	0	0	0	0	0	6012	0	0	0	0	0	0	3952	0	0	1459	0	0	0	0	0	0	0	0
I1	0	NA	NA	NA	NA	NA	NA	NA	NA	NA	NA	NA	NA	NA	NA	NA	NA	NA	NA	NA	NA	NA	NA	NA	NA	NA	NA	NA	NA	NA	NA	NA	NA	NA	NA	NA	NA	NA	NA	NA	NA	NA	NA	NA	NA	NA	NA	NA	NA
I13-1	0	NA	NA	NA	NA	NA	NA	NA	NA	NA	NA	NA	NA	NA	NA	NA	NA	NA	NA	NA	NA	NA	NA	NA	NA	NA	NA	NA	NA	NA	NA	NA	NA	NA	NA	NA	NA	NA	NA	NA	NA	NA	NA	NA	NA	NA	NA	NA	NA
I14-1	0	0	0	0	0	0	0	0	0	0	0	0	0	0	0	0	0	0	0	0	0	0	0	0	0	0	0	0	0	0	0	0	0	0	0	0	0	0	0	34867	0	0	0	0	0	0	0	0	0
I15-1	67321	220624	797003	17736	22048	149769	7277	165696	65147	6481	448890	642354	0	0	0	0	210774	88745	128480	39826	0	717823	1949	51559	0	0	0	10908	0	2041	0	0	0	0	0	0	0	0	174456	36116	0	0	0	0	0	0	0	0	0
J2-1	0	0	0	0	0	0	0	0	0	0	0	7914	0	0	0	0	0	0	0	0	0	0	0	0	0	0	0	0	0	0	0	0	0	0	0	0	0	0	0	0	0	0	0	0	0	0	0	0	0
K15-1	0	NA	NA	NA	NA	NA	NA	NA	NA	NA	NA	NA	NA	NA	NA	NA	NA	NA	NA	NA	NA	NA	NA	NA	NA	NA	NA	NA	NA	NA	NA	NA	NA	NA	NA	NA	NA	NA	NA	NA	NA	NA	NA	NA	NA	NA	NA	NA	NA
K18-1	0	NA	NA	NA	NA	NA	NA	NA	NA	NA	NA	NA	NA	NA	NA	NA	NA	NA	NA	NA	NA	NA	NA	NA	NA	NA	NA	NA	NA	NA	NA	NA	NA	NA	NA	NA	NA	NA	NA	NA	NA	NA	NA	NA	NA	NA	NA	NA	NA
K23-1	0	0	4040	0	0	0	0	0	2218	0	0	94	0	0	0	0	203	0	0	0	0	11776	0	11298	0	0	0	0	0	717	1046	0	0	0	0	0	0	0	0	450	0	0	0	0	0	0	0	8645	1010
K5	0	0	0	0	0	0	0	0	0	0	49	0	0	0	0	0	0	0	0	0	0	0	0	0	0	0	0	0	0	0	0	0	0	0	0	0	0	0	0	0	0	0	0	0	0	0	0	0	0
K8	0	NA	NA	NA	NA	NA	NA	NA	NA	NA	NA	NA	NA	NA	NA	NA	NA	NA	NA	NA	NA	NA	NA	NA	NA	NA	NA	NA	NA	NA	NA	NA	NA	NA	NA	NA	NA	NA	NA	NA	NA	NA	NA	NA	NA	NA	NA	NA	NA
L2-1	0	NA	NA	NA	NA	NA	NA	NA	NA	NA	NA	NA	NA	NA	NA	NA	NA	NA	NA	NA	NA	NA	NA	NA	NA	NA	NA	NA	NA	NA	NA	NA	NA	NA	NA	NA	NA	NA	NA	NA	NA	NA	NA	NA	NA	NA	NA	NA	NA
M15-2	609	119	503	0	0	603	643	5401	881	603	7665	1319	0	0	0	3839	105	0	1163	0	0	2643	1186	123	0	0	0	0	0	0	0	0	0	0	152	0	0	0	114	188	0	0	0	0	0	0	0	0	0
M16-1	0	0	0	0	0	1482	0	0	0	0	1862	3525	0	0	0	0	0	0	0	0	0	0	704	626	0	0	0	0	0	0	8378	0	0	0	0	0	0	665	842	77	0	0	0	0	0	0	0	0	0
M18-1	62	0	280	0	0	0	0	28	0	0	0	0	0	0	0	0	0	0	39	0	0	0	0	0	0	0	0	0	0	0	0	0	0	0	0	0	0	0	0	0	0	0	0	0	0	0	0	105	0
M19-1	1104	624	0	0	0	188	0	983	1821	0	34162	594	0	0	0	0	491	0	2927	0	0	3934	301	1731	0	1527	0	0	0	0	627	0	0	0	0	0	0	599	0	3071	0	0	0	0	0	1558	0	0	0
N15-1	0	NA	NA	NA	NA	NA	NA	NA	NA	NA	NA	NA	NA	NA	NA	NA	NA	NA	NA	NA	NA	NA	NA	NA	NA	NA	NA	NA	NA	NA	NA	NA	NA	NA	NA	NA	NA	NA	NA	NA	NA	NA	NA	NA	NA	NA	NA	NA	NA
N16-2	0	0	0	0	0	605	0	0	0	0	0	0	0	0	0	0	0	0	0	0	0	0	33	0	0	0	0	0	0	0	0	0	0	0	0	0	0	0	0	0	0	0	0	0	0	0	0	0	0
N17-1	0	NA	NA	NA	NA	NA	NA	NA	NA	NA	NA	NA	NA	NA	NA	NA	NA	NA	NA	NA	NA	NA	NA	NA	NA	NA	NA	NA	NA	NA	NA	NA	NA	NA	NA	NA	NA	NA	NA	NA	NA	NA	NA	NA	NA	NA	NA	NA	NA
N7-1	0	1504	1903	0	0	4567	1356	0	0	0	2316	2368	0	0	0	0	0	0	0	0	0	0	1441	0	0	0	0	0	0	111	0	0	0	0	0	0	0	0	0	0	0	0	0	0	0	0	0	0	0
O12	4519	0	0	0	483	525	632	187	1442	0	0	2064	0	0	0	0	992	0	861	0	0	3395	1419	220	0	0	0	0	0	0	0	0	0	0	0	0	0	0	0	2916	0	0	0	0	0	0	0	408	56
O2	0	49	633	0	0	347	1004	154	39	0	0	415	33	0	0	0	312	0	0	0	0	187	0	0	0	0	0	0	0	0	0	0	0	0	0	0	0	0	0	0	0	0	0	0	0	0	0	0	0
O23-1	0	0	0	0	0	0	0	1208	0	0	131	0	0	0	0	359	0	0	0	0	0	0	525	0	0	0	0	0	0	212	0	0	0	0	0	0	0	0	46	0	0	199	0	0	0	43	0	0	0
O4	0	0	69	0	0	0	0	0	0	0	0	0	0	0	0	0	0	0	0	0	0	0	0	0	0	0	0	40	0	0	0	0	0	0	0	0	0	0	0	0	0	0	0	0	0	0	0	0	0
P10-1	8483	0	0	0	0	1583	15030	0	2463	0	0	0	0	0	0	0	0	0	2688	0	0	2705	2931	183	0	0	0	0	0	97	0	0	0	0	0	0	0	573	970	2390	0	0	0	0	0	0	314	0	0
P2	0	926	0	0	275	832	930	0	480	0	261	0	0	0	0	0	0	0	311	0	0	314	38	0	0	0	0	0	0	0	0	0	0	0	0	0	0	0	0	34	0	0	0	0	0	0	0	0	0
P5-2	0	0	0	0	0	0	356	78	2234	0	3338	1276	0	0	0	0	0	0	0	0	0	142	1003	0	0	0	0	0	0	1310	0	0	0	0	0	0	216	0	0	0	0	0	0	0	0	0	0	0	0
P6-1	0	0	0	0	0	0	0	0	0	0	0	0	0	0	0	0	0	0	0	0	0	0	0	0	0	0	0	0	0	0	0	0	0	0	0	0	0	0	0	0	0	0	0	0	0	0	0	0	0
Q1-2	0	186	0	0	0	0	0	0	0	0	99	0	0	0	0	0	0	0	0	0	0	0	0	0	0	0	0	0	0	0	0	0	0	0	0	0	0	0	0	0	0	0	0	0	0	0	0	0	0
Q3-1	0	0	73	0	0	1649	0	0	0	0	0	257	0	0	0	0	0	0	0	0	0	0	0	0	0	0	0	0	0	0	0	0	0	0	0	0	0	0	0	0	0	0	0	0	0	0	0	0	0
[truncated: 153 more columns]

## Sheet: Table S10
sample	Coxsackievirus A13	Coxsackievirus A16	Coxsackievirus A6	Enterovirus A71	hepatitis B virus	Human adenovirus 5	Human alphaherpesvirus 1	Human betaherpesvirus 6	Human betaherpesvirus 6A	Human hepatitis A virus	Human papillomavirus 38	Human parvovirus B19	Human pegivirus	Influenza A virus	Merkel cell polyomavirus	Enterovirus C	human papillomavirus 18	parainfluenza virus 5
A1-1	0	0	0	0	0	0	0	0	0	0	0	1413	0	0	0	0	0	0
A2-1	0	0	0	0	0	0	0	0	0	0	0	0	0	0	0	0	0	0
A4-1	0	0	0	0	0	0	0	0	0	0	0	0	0	0	0	0	0	0
A7F1	0	0	0	0	0	0	0	0	0	0	0	0	0	0	0	0	0	0
A7F2	0	0	0	0	0	0	0	0	0	0	0	0	0	0	0	0	0	0
A7M2	0	0	0	0	0	0	0	0	0	0	0	0	0	0	0	0	0	0
A7M3	0	0	0	0	0	0	0	0	0	0	0	0	0	0	0	0	0	0
A8F1	0	0	0	0	0	0	0	0	0	0	0	0	0	0	0	0	0	0
A8F2	0	0	0	0	0	0	0	0	0	0	0	0	0	0	0	0	0	0
A8F3	0	0	0	0	0	0	0	0	0	0	0	0	0	0	0	0	0	0
A8F4	0	0	0	0	0	0	0	0	0	0	0	0	0	0	0	0	0	0
A8M1	0	0	0	0	0	0	0	0	0	0	0	0	0	0	0	0	0	0
A8M3	0	0	0	0	0	0	0	0	0	0	0	0	0	0	0	0	0	0
A8M4	0	0	0	0	0	0	0	0	0	0	0	0	0	0	0	0	0	0
A9-1	0	0	0	0	0	0	0	0	0	0	0	0	0	0	0	0	0	0
A9F1	0	0	0	0	0	0	0	0	0	0	0	0	0	0	0	0	0	0
A9F2	0	0	0	0	0	0	0	0	0	0	0	0	0	0	0	0	0	0
A9M1	0	0	0	0	0	0	0	0	0	0	0	0	0	0	0	0	0	0
A9M2	0	0	0	0	0	0	0	0	0	0	0	0	0	0	0	0	0	0
A9M3	0	0	0	0	0	0	0	0	0	0	0	0	0	0	0	0	0	0
A9M4	0	0	0	0	0	0	0	0	0	0	0	0	0	0	0	0	0	0
AF1	0	0	0	0	0	0	0	0	0	0	0	0	0	0	0	0	0	0
AF10	0	0	0	0	0	0	0	0	0	0	0	0	0	0	0	0	0	0
AF2	0	0	0	0	0	0	0	0	0	0	0	0	0	0	0	0	0	0
AF3	0	0	0	0	0	0	0	0	0	0	0	0	0	0	0	0	0	0
AF4	0	0	0	0	0	0	0	0	0	0	0	0	0	0	0	0	0	0
AF5	0	0	0	0	0	0	0	0	0	0	0	0	0	0	0	0	0	0
AF6	0	0	0	0	0	0	0	0	0	0	0	0	0	0	0	0	0	0
AF7	0	0	0	0	0	0	0	0	0	0	0	0	0	0	0	0	0	0
AF8	0	0	0	0	0	0	0	0	0	0	0	0	0	0	0	0	0	0
AF9	0	0	0	0	0	0	0	0	0	0	0	0	0	0	0	0	0	0
AM1	0	0	0	0	0	0	0	0	0	0	0	0	0	0	0	0	0	0
AM10	0	0	0	0	0	0	0	0	0	0	0	0	0	0	0	0	0	0
AM11	0	0	0	0	0	0	0	0	0	0	0	0	0	0	0	0	0	0
AM12	0	0	0	0	0	0	0	0	0	0	0	0	0	0	0	0	0	0
AM2	0	0	0	0	0	0	0	0	0	0	0	0	0	0	0	0	0	0
AM3	0	0	0	0	0	0	0	0	0	0	0	0	0	0	0	0	0	0
AM4	0	0	0	0	0	0	0	0	0	0	0	0	0	0	0	0	0	0
AM5	0	0	0	0	0	0	0	0	0	0	0	0	0	0	0	0	0	0
AM6	0	0	0	0	0	0	0	0	0	0	0	0	0	0	0	0	0	0
AM7	0	0	0	0	2186	0	0	0	0	0	0	0	0	0	0	0	0	0
AM8	0	0	0	0	0	0	0	0	0	0	0	0	0	0	0	0	0	0
AM9	0	0	0	0	0	0	0	0	0	0	0	0	0	0	0	0	0	0
B7F1	0	0	0	0	0	0	0	0	0	0	0	0	0	0	0	0	0	0
B7F2	0	0	0	0	0	0	0	0	0	0	0	0	0	0	0	0	0	0
B7M1	0	0	0	0	0	0	0	0	0	0	0	0	0	0	0	0	0	0
B7M2	0	0	0	0	0	0	0	0	0	0	0	0	0	0	0	0	0	0
B8F1	0	0	0	0	0	0	0	0	0	0	0	0	0	0	0	0	0	0
B8F2	0	0	0	0	0	0	0	0	0	0	0	0	0	0	0	0	0	0
B8F3	0	0	0	0	0	0	0	0	0	0	0	0	0	0	0	0	0	0
B8F4	0	0	0	0	0	0	0	0	0	0	0	0	0	0	0	0	0	0
B8M1	0	0	0	0	0	0	0	0	0	0	0	0	0	0	0	0	0	0
B8M3	0	0	0	0	0	0	0	0	0	0	0	0	0	0	0	0	0	0
B9M2	0	0	0	0	0	0	0	0	0	0	0	0	0	0	0	0	0	0
BF1	0	0	0	0	0	0	0	0	0	0	0	0	0	0	0	0	0	0
BF10	0	0	0	0	0	0	0	0	0	0	0	0	0	0	0	0	0	0
BF11	0	0	0	0	0	0	0	0	0	0	0	0	0	0	0	0	0	0
BF12	0	0	0	0	0	0	0	0	0	0	0	0	0	0	0	0	0	0
BF13	0	0	0	0	0	0	0	0	0	0	0	0	0	0	0	0	0	0
BF14	0	0	0	0	0	0	0	0	0	0	0	0	0	0	0	0	0	0
BF2	0	0	0	0	0	0	0	0	0	0	0	0	0	0	0	0	0	0
BF3	0	0	0	0	0	0	0	0	0	0	0	0	0	0	0	0	0	0
BF4	0	0	0	0	0	0	0	0	0	0	0	0	0	0	0	0	0	0
BF5	0	0	0	0	719	0	0	659	0	0	0	0	0	0	0	0	0	0
BF6	0	0	0	0	0	0	0	0	0	0	0	0	0	0	0	0	0	0
BF7	0	0	0	0	0	0	0	0	0	0	0	0	0	0	0	0	0	0
BF8	0	0	0	0	0	0	0	0	0	0	0	0	0	0	0	0	0	0
BF9	565	0	0	0	0	0	0	0	0	0	0	0	0	0	0	0	0	0
BM1	0	0	0	0	0	0	0	0	0	0	0	0	0	0	0	0	0	0
BM2	0	0	0	0	0	0	0	0	0	0	0	0	0	0	0	0	0	0
BM3	0	0	0	0	0	0	0	0	0	0	0	0	0	0	0	0	0	0
BM5	0	0	0	0	0	0	0	0	0	0	0	0	0	0	0	0	0	0
BM6	0	0	0	0	0	0	0	0	0	0	0	0	0	0	0	0	0	0
BM7	0	0	0	0	0	0	0	0	0	0	0	0	0	0	0	0	0	0
BM8	0	0	0	0	0	472	0	0	0	0	0	0	0	0	0	0	0	0
C10M1	0	0	0	0	0	0	0	0	0	0	0	0	0	0	0	0	0	0
C2-1	0	0	0	0	0	0	0	0	0	0	0	0	0	0	0	0	0	0
C3-1	0	0	0	0	0	0	0	0	0	0	0	0	0	0	0	0	0	0
C4-1	0	0	0	0	0	0	0	0	0	0	0	0	0	0	0	0	0	0
C8F1	0	0	0	0	0	0	0	0	0	0	0	0	0	0	0	0	0	0
C8F2	0	0	0	0	0	0	0	0	0	0	0	0	0	0	0	0	0	0
C8F3	0	0	0	0	0	0	0	0	0	0	0	0	0	0	0	0	0	0
C8F4	0	0	0	0	0	0	0	0	0	0	0	0	0	0	0	0	0	0
C8M1	0	0	0	0	0	0	0	0	0	0	0	0	0	0	0	0	0	0
C8M2	0	0	0	0	0	0	0	0	0	0	0	0	0	0	0	0	0	0
C8M3	0	0	0	0	0	0	0	0	0	0	0	0	0	0	0	0	0	0
C8M4	0	0	0	0	0	0	0	0	0	0	0	0	0	0	0	0	0	0
C9F1	0	0	0	0	0	0	0	0	0	0	0	0	0	0	0	0	0	0
C9F2	0	0	0	0	0	0	0	0	0	0	0	0	0	0	0	0	0	0
C9M1	0	0	0	0	0	0	0	0	0	0	0	0	0	0	0	0	0	0
C9M2	0	0	0	0	0	0	0	0	0	0	0	0	0	0	0	0	0	0
CF1	0	0	0	0	0	0	0	0	0	0	0	0	0	0	0	0	0	0
CF10	0	0	0	0	0	0	0	0	0	0	0	0	0	0	0	0	0	0
CF11	0	0	0	0	0	0	0	0	0	0	0	0	0	0	0	0	0	0
CF13	0	0	0	0	0	0	0	0	0	0	0	0	0	0	0	0	0	0
CF14	0	0	0	0	0	0	0	819	0	0	0	0	0	0	0	0	0	0
CF15	0	0	0	0	0	0	0	0	0	0	0	0	0	0	0	0	0	0
CF16	0	0	0	0	0	0	0	0	0	0	0	0	0	0	0	0	0	0
CF2	0	0	0	0	0	0	0	0	0	0	0	0	0	0	0	0	0	0
CF4	0	0	0	0	0	0	0	0	0	0	0	0	0	0	0	0	0	0
CF5	0	0	0	0	0	0	0	0	0	0	0	0	0	0	0	0	0	0
CF6	0	0	0	0	0	0	0	0	0	0	0	0	0	0	0	0	0	0
CF7	0	0	0	0	0	0	0	0	0	0	0	0	0	0	0	0	0	0
CF8	0	0	0	0	0	0	0	0	0	0	0	0	0	0	0	0	0	0
CF9	0	0	0	0	0	0	0	0	0	0	0	0	0	0	0	0	0	0
CM1	0	0	0	0	0	0	0	0	0	0	0	0	0	0	0	0	0	0
CM10	0	0	0	0	0	0	0	0	0	0	0	0	0	0	0	0	0	0
CM11	0	0	0	0	0	0	0	0	0	0	0	0	0	0	0	0	0	0
CM12	0	0	0	0	0	0	0	0	0	0	0	0	0	0	0	0	0	0
CM13	0	0	0	0	0	0	0	0	0	0	0	0	0	0	0	0	0	0
CM14	0	0	0	0	0	0	0	0	0	0	0	0	0	0	0	0	0	0
CM15	0	0	0	0	0	0	0	0	0	0	0	0	0	0	0	0	0	0
CM2	0	0	0	0	0	0	0	0	0	0	0	0	0	0	0	0	0	0
CM3	0	0	0	0	0	0	0	0	0	0	0	0	0	0	0	0	0	0
CM4	0	0	0	0	0	0	0	0	0	0	0	0	0	0	0	0	0	0
CM5	0	0	0	0	0	0	0	0	0	0	0	0	694	0	0	0	0	0
CM6	0	0	0	0	0	0	0	0	0	0	0	0	888	0	0	0	0	0
CM7	0	0	0	0	0	0	0	0	0	0	0	0	0	0	0	0	0	0
CM8	0	0	0	0	0	0	0	0	0	0	0	0	0	0	0	0	0	0
CM9	0	0	0	0	0	0	0	0	0	0	0	0	0	0	0	0	0	0
D1	0	0	0	0	0	0	0	0	0	0	0	0	0	0	0	0	0	0
D5-1	0	0	0	0	0	0	0	0	0	0	0	0	0	0	0	0	0	0
D7F1	0	0	0	0	0	0	0	0	0	0	0	0	0	0	0	0	0	0
D7F2	0	0	0	0	0	0	0	0	0	0	0	0	0	0	0	0	0	0
D7F3	0	0	0	0	0	0	0	0	0	0	0	0	0	0	0	0	0	0
D7M1	0	0	0	0	0	0	0	0	0	0	0	0	0	0	0	0	0	0
D7M2	0	0	0	0	0	0	0	0	0	0	0	0	0	0	0	0	0	0
D8-1	0	0	0	0	0	0	0	0	0	0	0	0	0	0	0	0	0	0
D8F1	0	0	0	0	0	0	0	0	0	0	0	0	0	0	0	0	0	0
D8F2	0	0	0	0	0	0	0	0	0	0	0	0	0	0	0	0	0	0
D8M1	0	0	0	0	0	0	0	0	0	0	0	0	0	0	0	0	0	0
D8M2	0	0	0	0	0	0	0	0	0	0	0	0	0	0	0	0	0	0
D9-1	0	0	0	0	0	0	0	0	0	0	0	0	0	0	0	0	0	0
D9F1	0	0	0	0	0	0	0	0	0	0	0	0	0	0	0	0	0	0
D9F2	0	0	0	0	0	0	0	0	0	0	0	0	0	0	0	0	0	0
D9M1	0	0	0	0	0	0	0	0	0	0	0	0	0	0	0	0	0	0
D9M2	0	0	0	0	0	0	0	0	0	0	0	0	0	0	0	0	0	0
DF10	0	0	0	0	0	0	0	0	0	0	0	0	0	0	0	0	0	0
DF11	0	0	0	0	0	0	0	0	0	0	0	0	0	0	0	0	0	0
DF12	0	0	0	0	0	0	0	0	0	0	0	0	0	0	0	0	0	0
DF1-2	0	0	0	0	0	0	0	0	0	0	0	0	0	0	0	0	0	0
DF2-2	0	0	0	0	0	0	0	0	0	0	0	0	0	0	0	0	0	0
DF3-2	0	0	0	0	0	0	0	0	0	0	0	0	0	0	0	0	0	0
DF4-2	0	0	0	0	0	0	0	0	0	0	0	0	0	0	0	0	0	0
DF6	0	0	0	0	0	0	0	0	0	0	0	0	0	0	0	0	0	0
DF7	0	0	0	0	0	0	0	0	0	0	0	0	0	0	0	0	0	0
DF8	0	0	0	0	0	0	0	0	0	0	0	0	0	0	0	0	0	0
DF9	0	0	0	0	0	0	0	0	0	0	0	0	0	0	0	0	0	0
DM1	0	0	0	0	0	0	0	0	0	0	0	0	0	0	0	0	0	0
DM10	0	2896	850	1291	0	0	0	0	0	0	0	0	0	0	0	0	0	0
DM2	0	0	0	0	0	0	0	0	0	0	0	0	0	423	0	0	0	0
DM4	0	0	510	695	0	0	0	0	0	0	0	0	0	0	0	0	0	0
DM5	0	0	0	0	0	0	0	0	0	0	0	0	0	0	0	0	0	0
DM6	0	0	0	0	0	0	0	0	0	0	0	0	0	0	0	0	0	0
DM7	0	0	0	0	0	0	0	0	0	0	0	0	0	0	0	0	0	0
DM8	0	0	0	0	0	0	0	0	0	0	0	0	0	0	0	0	0	0
DM9	0	0	0	0	0	0	0	0	0	0	0	0	0	0	0	0	0	0
E2-2	0	0	0	0	0	0	0	0	0	0	0	0	0	0	0	0	0	0
E7-2	0	0	0	0	0	0	0	0	0	0	0	0	0	0	0	0	0	0
E7F1	0	0	0	0	0	0	0	0	0	0	0	0	0	0	0	0	0	0
E7F2	0	0	0	0	0	0	0	0	0	0	0	0	0	0	0	0	0	0
E7F3	0	0	0	0	0	0	0	0	0	0	0	0	0	0	0	0	0	0
E7M1	0	0	0	0	0	0	0	0	0	0	0	0	0	0	0	0	0	0
E7M2	0	0	0	0	0	0	0	0	0	0	0	0	0	0	0	0	0	0
E7M3	0	0	0	0	0	0	0	0	0	0	0	0	0	0	0	0	0	0
E8-1	0	0	0	0	0	0	0	0	0	0	0	0	0	0	0	0	0	0
E8F1	0	0	0	0	0	0	0	0	0	0	0	0	0	0	0	0	0	0
E8F2	0	0	0	0	0	0	0	0	0	0	0	0	0	0	0	0	0	0
E8F3	0	0	0	0	0	0	0	0	0	0	0	0	0	0	0	0	0	0
E8M1	0	0	0	0	0	0	0	0	0	0	0	0	0	0	0	0	0	0
E8M2	0	0	0	0	0	0	0	0	0	0	0	0	0	0	0	0	0	0
E8M3	0	0	0	0	0	0	0	0	0	0	0	0	0	0	0	0	0	0
E8M4	0	0	0	0	0	0	0	0	0	0	0	0	0	0	0	0	0	0
E9F1	0	0	0	0	0	0	0	0	0	0	0	0	0	0	0	0	0	0
E9F2	0	0	0	0	0	0	0	0	0	0	0	0	0	0	0	0	0	0
E9M1	0	0	0	0	0	0	0	0	0	0	0	0	0	0	0	621	0	0
E9M2	0	0	0	0	0	0	0	0	0	0	0	0	0	0	0	0	0	0
F2-1	0	0	0	0	0	0	0	0	0	0	0	0	0	0	0	0	0	0
F3-1	0	0	0	0	0	0	0	0	0	0	0	0	0	0	0	0	0	0
F4-1	0	0	0	0	0	0	0	0	0	0	0	0	0	0	0	0	0	0
F5-1	0	0	0	0	0	0	0	0	0	0	0	0	0	0	0	0	0	0
G1-1	0	0	0	0	0	0	0	0	0	0	0	0	0	0	0	0	0	0
G5-1	0	0	0	0	0	0	0	0	0	0	0	0	0	0	0	0	0	0
G7-1	0	0	0	0	0	0	0	0	0	0	0	0	0	0	0	0	0	0
G8-1	0	0	0	0	0	0	0	0	0	0	0	0	0	0	0	0	0	0
H1-1	0	0	0	0	0	0	0	0	0	0	0	0	0	0	0	0	0	0
H2	0	0	0	0	0	0	0	0	0	0	0	0	0	0	0	0	0	0
H6	0	0	0	0	0	0	0	0	0	0	0	0	0	0	0	0	0	0
H7-1	0	0	0	0	0	0	0	0	0	0	0	0	0	0	0	0	0	0
I1	0	0	0	0	0	0	0	0	0	0	0	0	0	0	0	0	0	0
I13-1	0	0	0	0	0	0	0	0	0	0	0	0	0	0	0	0	0	0
I14-1	0	0	0	0	0	0	0	0	0	0	0	0	0	0	0	0	0	0
I15-1	0	0	0	0	0	0	0	0	0	0	0	0	0	0	0	0	0	0
J2-1	0	0	0	0	0	0	0	0	0	0	0	0	0	0	0	0	0	0
K15-1	0	0	0	0	0	0	0	0	0	0	0	0	0	0	0	0	0	0
K18-1	0	0	0	0	0	0	0	0	0	0	0	0	0	0	0	0	0	0
K23-1	0	0	0	0	0	0	0	0	0	0	0	0	0	0	0	0	0	0
K5	0	0	0	0	0	0	0	0	0	0	0	0	0	0	0	0	0	0
K8	0	0	0	0	0	0	0	0	0	0	0	0	0	0	0	0	0	0
L2-1	0	0	0	0	0	0	0	0	0	0	0	0	0	0	0	0	0	0
M15-2	0	0	0	0	0	0	0	0	0	0	0	0	0	0	0	0	0	0
M16-1	0	0	0	0	0	0	0	0	0	0	0	0	0	0	0	0	0	0
M18-1	0	0	0	0	0	0	0	0	0	0	0	0	0	0	0	0	0	0
M19-1	0	0	0	0	0	0	0	0	0	0	0	0	0	0	0	0	0	0
N15-1	0	0	0	0	0	0	0	0	0	0	0	0	0	0	0	0	0	0
N16-2	0	0	0	0	0	0	0	0	0	0	0	0	0	0	0	0	0	0
N17-1	0	0	0	0	0	0	0	0	0	0	0	0	0	0	0	0	0	0
N7-1	0	0	0	0	0	0	0	0	0	0	0	0	0	0	0	0	0	0
O12	0	0	0	0	0	0	0	0	0	0	0	0	0	0	0	0	0	0
O2	0	0	0	0	0	0	0	0	0	0	0	0	462	0	0	0	0	0
O23-1	0	0	0	0	0	0	0	0	0	0	0	0	0	0	0	0	0	0
O4	0	0	0	0	0	0	0	0	0	0	0	0	0	0	0	0	0	0
P10-1	0	0	0	0	0	0	0	0	0	0	0	0	0	0	0	0	0	0
P2	0	0	0	0	0	0	0	0	0	0	0	0	0	0	0	0	0	0
P5-2	0	0	0	0	0	0	0	0	0	0	0	0	0	0	0	0	0	0
P6-1	0	0	0	0	0	0	0	0	0	0	0	0	0	0	0	0	0	0
Q1-2	0	0	0	0	0	0	0	0	0	0	0	0	0	0	0	0	0	0
Q3-1	0	0	0	0	0	0	0	0	0	0	0	0	0	0	0	0	0	0

## Sheet: Table S11
sample	IL-1b	IL-1ra	IL-2	IL-4	IL-5	IL-6	IL-7	IL-8	IL-9	IL-10	IL-12	IL-13	IL-15	IL-17	Eotaxin	FGF-basic	G-CSF	GM-CSF	IFN-g	IP-10	MCP-1	MIP-1a	PDGF-bb	MIP-1b	RANTES	TNF-a	VEGF
D7F1	1.17	210.66	1.61	0.69	106.89	0.64	10.82	4.07	153.54	7.76	8.55	3.25	399.04	4.42	127.07	12.54	45.62	1.45	10.86	1166.75	9.18	0.81	126.51	204.06	1096.31	80.08	102.53
E7F1	1.54	276.2	3.03	1.12	97.74	0.97	10.82	4.48	185.06	8.92	14.4	3.87	419.17	5.48	76.15	19.6	49.25	3.62	8.72	518.39	9.18	1.09	145.81	245.15	1171.55	105.76	112.46
E7M1	1.36	125.48	1.61	0.44	74.04	0.13	4.82	1.97	114.04	7.76	10.54	1.94	331.39	3.11	78.12	14.04	49.25	NA	9.44	658.93	5.45	1.04	66.03	155.75	810.92	76.92	92.18
A7F1	1.99	276.2	3.03	0.69	106.89	0.97	7.95	4.48	219.03	8.92	10.54	3.25	447.67	4.95	72.7	18.26	56.47	3.43	9.44	1014.71	8.32	1.66	324.56	282.45	1869.9	124.65	117.28
A7F2	3.98	276.2	0.45	0.91	102.34	NA	7.95	3.24	163.15	7.76	14.4	5.59	419.17	4.95	104.06	12.54	81.23	1.96	12.96	883.26	10	3.68	120.35	222.3	765.49	104.75	105.05
A7M2	1.72	125.48	0.45	0.69	78.89	0.81	6.43	1.54	174.4	7.76	4.44	3.25	399.04	4.42	57.82	18.93	45.62	0.85	8.72	321.73	4.91	0.68	181.74	233.07	1122.68	98.67	102.53
A7M3	2.61	244.97	2.33	0.91	88.42	1.75	7.95	3.65	198.46	7.76	10.54	2.61	438.37	6.01	114.93	19.6	60.05	NA	8.01	662.45	9.18	1.33	332.26	259.17	1329.49	94.59	107.54
B7F1	3.64	332.25	3.03	1.58	124.74	1.29	12.19	8.7	150.7	8.92	36.21	5.03	438.37	6.01	135.94	25.87	89.93	1.71	14.35	1257.86	11.94	3.54	95.31	218.47	1215.27	94.59	122.02
B7F2	1.72	244.97	2.33	0.91	102.34	1.91	10.82	3.65	165.12	7.18	10.54	2.61	399.04	5.22	142.1	19.6	54.67	2.84	8.72	483.52	10	0.93	269.59	232.99	1456.22	89.45	112.46
B7M1	0.98	305.13	3.03	1.12	93.1	0.97	4.82	6.11	164.27	8.92	10.54	3.87	399.04	4.42	147.26	18.26	45.62	1.96	8.72	1471.61	13.74	1.73	205.38	202.41	1588.01	84.26	99.99
B7M2	1.72	171.85	0.85	0.69	124.74	2.37	5.64	4.68	147.01	7.76	12.48	4.46	366.78	3.9	129.97	18.26	52.87	1.96	8.72	604.9	8.32	1.33	146.81	183.58	1013.44	81.13	131.27
D7F2	2.08	171.85	3.03	1.12	111.41	1.75	9.41	3.24	170.47	8.34	19.11	4.46	438.37	4.95	144.1	21.54	63.61	2.42	8.01	764.39	9.18	1.33	132.63	228.86	1494.79	96.63	126.68
D7F3	2.26	260.91	1.61	0.69	115.88	2.21	7.95	3.65	164.84	8.05	10.54	5.59	377.84	5.48	157.47	16.9	60.05	2.84	8.72	838.44	7.42	1.5	251.19	203.98	1109.76	80.08	112.46
D7M1	1.9	244.97	3.03	1.12	146.35	1.6	9.41	5.3	206.81	8.92	14.4	3.87	399.04	4.42	122.52	16.9	52.87	3.99	12.26	586.54	10.79	1.04	130.59	262.05	1304.03	112.77	112.46
D7M2	1.26	171.85	NA	0.44	83.68	0.31	4.82	1.54	130.75	6.9	8.55	0.31	355.38	3.37	63.99	14.77	45.62	NA	8.72	339.56	4.34	0.81	62.67	213.39	911.37	72.68	81.31
E7F2	2.87	210.66	1.61	0.91	183.75	3.12	7.95	3.24	151.27	10.08	27.33	6.13	388.59	3.9	158.47	15.49	52.87	14.12	14.35	722.58	9.18	2.09	151.85	221.76	1432.18	92.54	112.46
E7F3	2.78	210.66	NA	0.44	64.13	0.64	3.97	4.07	79.66	6.61	6.53	0.31	331.39	2.32	139.27	12.54	70.7	NA	7.28	591.34	8.32	2.92	51.24	138.57	494.14	45.19	89.52
E7M2	1.54	244.97	3.71	1.31	83.68	1.44	9.41	4.89	185.06	8.92	12.48	3.87	456.77	6.54	133.12	18.26	60.05	1.96	10.51	286.96	8.32	1.5	183.72	234.48	1167.61	112.77	112.46
E7M3	1.36	228.27	1.61	0.44	102.34	0.31	4.82	4.89	120.97	8.92	8.55	3.56	399.04	4.16	147.18	16.9	43.79	5.01	8.72	581.33	9.59	0.81	224.93	208.3	950.81	69.48	112.46
A8F1	1.54	125.48	NA	0.69	102.34	0.97	4.82	3.65	95.07	7.18	6.53	4.46	355.38	3.9	134.45	10.16	41.96	2.84	7.28	1126.01	10.79	0.81	42.99	144.52	451.51	55.31	86.82
A8F2	2.08	210.66	3.03	0.91	93.1	1.6	10.82	6.11	187.3	7.76	10.54	1.94	399.04	6.27	100.69	19.6	45.62	0.48	8.01	694.37	5.45	1.23	678.19	244.84	1122.11	92.54	112.46
A8M1	1.72	318.89	1.61	0.69	102.34	1.29	9.41	4.07	175.53	9.21	10.54	1.94	438.37	7.07	125.83	18.26	56.47	1.96	10.15	562.42	8.32	1.41	703.99	273.26	1182.24	112.77	126.68
B8F1	2.96	276.2	3.71	1.49	111.41	3.71	13.53	5.7	191.77	8.63	29.12	5.31	456.77	8.12	100.52	22.18	60.05	4.68	11.56	708.69	10	1.66	715.93	275.67	1055.61	130.52	107.54
B8F2	1.72	290.91	3.03	1.12	102.34	2.21	12.19	3.24	251.92	8.92	12.48	3.87	438.37	6.01	99.37	22.18	60.05	2.42	13.66	557.97	3.73	1.41	1716.84	255.12	1687.77	155.55	135.8
B8M1	2.96	345.25	4.38	1.67	93.1	1.91	15.49	7.11	215.15	10.08	14.4	2.61	456.77	6.54	132.87	25.27	91.67	3.24	10.86	610.46	11.56	2.02	548.59	273.65	972.76	122.68	122.02
C8F1	1.72	276.2	2.33	0.91	106.89	1.91	9.41	10.08	144.45	8.63	12.48	4.46	409.23	6.54	113.61	22.18	63.61	2.42	10.51	724.5	7.42	1.14	184.71	200.21	1229.83	92.54	107.54
C8F2	1.72	210.66	2.33	1.31	97.74	1.6	7.95	3.65	143.88	8.34	18.18	3.87	419.17	7.33	69.09	15.49	58.26	1.96	9.44	551.89	9.18	0.93	255.07	211.82	1027.39	79.03	92.18
C8M1	2.26	357.92	2.33	0.91	97.74	2.21	9.41	4.48	183.66	8.92	9.55	3.25	438.37	7.07	99.13	22.18	70.7	1.96	11.56	421.25	11.56	1.66	556.38	245.93	1293.97	119.72	117.28
C8M2	2.96	357.92	3.37	1.49	97.74	1.6	12.19	5.7	199.3	8.92	10.54	1.94	438.37	6.8	94.94	23.43	60.05	1.45	10.86	1014.71	7.42	1.81	2412.18	276.84	1544.5	126.61	126.68
E8F1	1.45	171.85	1.61	0.91	88.42	2.52	7.2	3.24	189.53	7.18	10.54	3.25	399.04	5.48	102.99	20.9	45.62	2.84	8.72	571.29	6.47	1.23	343.81	245.93	1209.2	108.77	97.42
E8F2	1.72	210.66	6.34	1.31	115.88	2.82	13.53	3.65	187.86	8.63	12.48	3.25	474.46	6.01	92.31	19.6	60.05	3.24	8.72	398.45	5.45	1.28	380.36	255.66	1118.66	126.61	107.54
E8M1	2.26	260.91	3.03	0.91	93.1	1.29	7.95	3.65	188.69	7.76	9.55	1.94	399.04	6.54	81.07	21.54	56.47	0.85	10.86	506.83	9.18	0.93	988.6	258.31	1043.65	101.72	126.68
A8F3	2.08	276.2	3.37	1.49	93.1	1.6	7.95	3.65	201.25	9.5	14.4	2.61	456.77	7.07	70.73	23.43	67.16	2.84	10.86	443.7	9.18	1.14	498.07	245.15	954.09	105.76	117.28
A8M3	2.26	318.89	4.05	1.12	97.74	1.91	10.82	4.89	220.14	10.08	13.45	4.46	438.37	7.6	144.6	22.18	79.48	1.45	12.26	874.99	11.18	2.28	442	256.52	1214.97	112.77	126.68
A8M4	2.08	244.97	3.03	1.12	78.89	3.41	12.19	4.07	201.81	8.34	10.54	2.61	438.37	7.6	108.67	20.9	88.2	2.84	11.56	546.21	8.32	2.02	727.89	241.65	1022.09	114.76	117.28
B8F3	3.13	370.28	4.38	1.67	124.74	1.91	12.19	5.7	205.7	10.66	18.18	4.46	491.52	7.33	77.95	28.24	88.2	3.24	12.96	1467.5	13.74	2.02	509.71	304.84	1209.05	140.23	140.26
B8F4	2.26	276.2	2.33	0.8	88.42	1.91	7.95	4.27	185.06	8.34	11.51	1.19	399.04	4.42	102.82	18.26	65.39	2.42	8.37	1544.58	8.32	1.66	641.64	245.54	1106.61	122.68	135.8
B8M3	2.26	276.2	2.68	1.31	97.74	2.21	11.51	3.24	212.93	8.34	10.54	2.61	438.37	7.6	84.27	20.9	67.16	2.42	10.15	394.9	8.32	1.73	525.24	254.73	1074.83	111.77	117.28
C8F3	1.54	305.13	2.33	0.91	88.42	1.29	10.82	2.82	194.84	7.76	10.54	2.61	399.04	6.54	55.1	19.6	49.25	NA	8.01	420.38	7.42	0.93	694.06	239.46	1015.11	110.77	97.42
C8F4	1.72	276.2	2.33	1.12	106.89	1.6	9.41	3.65	208.21	9.5	12.48	5.31	399.04	6.54	116.82	22.18	60.05	3.43	10.86	488.54	6.47	1.92	1101.01	279.49	1289.41	130.52	122.02
C8M3	1.36	171.85	0.85	0.44	69.12	0.64	6.43	2.4	147.86	6.9	8.55	2.61	355.38	3.9	66.3	16.9	43.79	NA	7.28	312.21	5.45	0.75	487.42	206.1	939.07	75.87	86.82
C8M4	1.99	276.2	3.03	1.12	106.89	2.37	12.19	4.89	227.07	9.21	14.4	1.94	438.37	7.07	54.93	20.9	60.05	2.63	9.8	528.25	6.47	1.23	978.21	267.5	1148.11	146	114.88
D8F1	2.08	305.13	2.68	1.12	93.1	3.12	13.53	5.3	200.13	8.92	14.4	2.61	456.77	9.18	109.98	23.43	68.93	2.42	10.15	727.58	7.42	1.33	721.91	250.76	1159.3	121.69	112.46
D8F2	1.72	276.2	3.03	1.31	83.68	0.97	7.95	5.5	193.16	8.34	12.48	1.19	399.04	8.12	95.59	21.54	49.25	NA	12.26	437.69	9.18	1.04	531.07	279.96	853.09	112.77	107.54
D8M1	1.72	276.2	3.71	1.12	88.42	1.44	9.41	2.82	174.4	8.92	14.4	3.87	438.37	6.54	56.25	20.25	56.47	3.62	15.04	441.12	8.32	0.93	258.94	237.59	852.69	94.59	131.27
D8M2	2.26	228.27	1.97	1.01	97.74	1.6	9.41	2.4	124.14	8.34	10.54	3.25	399.04	6.27	65.64	14.04	52.87	1.96	9.44	262.91	6.47	1.54	182.73	207.59	710.26	90.48	89.52
E8M4	3.47	332.25	3.71	1.58	97.74	1.75	10.82	2.4	208.48	8.63	20.04	2.94	388.59	5.74	45.99	23.43	63.61	3.24	15.73	582.54	9.18	1.46	274.42	249.2	695.42	120.71	126.68
A9F1	2.61	260.91	4.38	0.91	100.05	2.21	12.19	7.71	124.72	8.92	14.4	3.25	399.04	6.27	135.28	16.9	70.7	0.85	12.26	506.42	7.42	1.33	612.14	243.98	878.5	108.77	135.8
A9F2	2.26	171.85	NA	0.44	106.89	0.97	6.43	3.65	132.75	8.34	6.53	3.25	399.04	3.9	124.51	15.49	49.25	1.96	8.37	938.7	7.42	1.37	53.56	208.84	818.84	58.63	92.18
A9M1	2.08	332.25	4.38	1.58	115.88	1.91	15.49	5.9	204.59	8.34	16.3	5.59	428.88	7.07	134.12	24.66	88.2	3.24	11.56	620.76	10	1.58	968.86	254.57	1245.07	136.36	112.46
A9M2	1.72	210.66	0.85	0.69	88.42	0.64	4.82	4.68	137.61	7.18	12.48	1.94	355.38	4.95	117.81	15.49	60.05	1.96	8.01	671.04	7.42	1.46	257	207.43	1148.69	88.42	102.53
C9F2	2.43	332.25	0.85	1.01	83.68	1.29	7.95	5.09	150.42	7.47	8.55	3.87	377.84	5.48	194.18	19.6	52.87	2.63	8.72	702.89	7.42	1.04	82.48	200.21	1145.5	80.08	92.18
C9M1	2.26	370.28	2.33	1.12	111.41	3.56	7.95	4.48	215.15	8.05	10.54	2.61	419.17	7.07	93.71	22.18	125.92	2.84	11.56	4238.34	8.32	6.22	1215.61	307.73	1627.59	146	131.27
C9M2	2.26	370.28	3.71	1.67	113.65	2.06	13.53	5.7	192.05	8.34	14.4	3.87	428.88	7.6	165.36	27.06	81.23	3.24	10.86	1079.31	7.42	2.09	682.15	256.44	1057.16	126.61	140.26
D9F1	1.72	210.66	2.33	0.91	93.1	1.6	12.19	3.24	191.49	8.92	14.4	2.61	438.37	6.01	76.64	20.9	63.61	2.42	15.04	415.58	9.18	1.46	519.41	259.09	1032.71	109.77	107.54
D9F2	2.96	332.25	1.61	0.91	109.15	3.41	9.41	7.71	240.61	7.76	6.53	2.94	474.46	6.01	129.14	25.27	79.48	2.42	10.86	1370.65	7.42	2.87	1634.92	314.69	1838.32	138.29	140.26
D9M1	1.81	228.27	1.61	0.69	90.77	1.29	9.41	2.4	142.46	8.34	8.55	2.61	377.84	5.22	55.26	20.9	45.62	0.85	8.72	579.33	6.47	1.04	467.11	214.87	763.92	86.34	97.42
D9M2	2.08	260.91	3.03	1.12	97.74	2.21	7.95	4.48	165.4	8.92	12.48	3.87	419.17	6.01	76.97	22.18	56.47	3.24	9.44	720.65	6.47	1.33	438.15	237.75	1093.32	112.77	112.46
E9M1	1.72	228.27	0.85	1.01	83.68	0.97	7.95	2.61	82.35	7.47	12.48	3.56	331.39	2.84	96.99	10.97	56.47	0.85	8.37	806.27	8.32	1.23	53.56	98.67	294.46	33.51	86.82
E9M2	3.13	357.92	1.61	1.12	83.68	2.52	9.41	5.09	160.32	10.08	12.48	5.03	377.84	3.9	133.62	15.49	56.47	0.85	8.72	954.38	6.47	1.66	31.94	176.45	439.1	84.26	97.42
A9M3	1.81	305.13	3.03	1.01	88.42	1.91	12.19	3.86	169.34	8.63	12.48	1.94	438.37	8.12	74.43	20.9	91.67	0.85	9.44	612.84	8.32	2.47	537.88	226.05	802.08	96.63	126.68
A9M4	2.43	382.36	3.71	1.31	106.89	2.06	10.82	5.09	184.5	8.92	14.4	4.46	438.37	6.01	86.98	20.9	81.23	1.96	8.72	638.13	8.32	2.09	321.67	247.8	1048.43	108.77	112.46
E9F2	2.08	260.91	1.97	0.8	93.1	1.6	7.95	1.97	204.03	7.18	13.45	3.25	355.38	5.22	102.33	18.26	74.22	1.96	9.44	622.74	4.91	1.73	341.88	235.1	1080.08	128.57	97.42
B9M2	1.17	244.97	4.38	1.67	120.33	0.97	10.82	8.31	118.38	8.05	12.48	3.25	419.17	6.01	165.28	20.25	81.23	1.96	10.15	694.37	7.87	2.28	48.91	182.39	514.37	67.33	92.18
C10M1	1.17	171.85	1.61	0.69	69.12	1.29	6.43	3.24	139.61	7.18	8.55	3.25	355.38	3.9	72.37	18.26	84.72	0.85	8.72	1177.12	8.32	3.91	82.48	210.49	944.12	60.82	92.18
C9F1	2.43	357.92	3.71	1.58	120.33	3.41	14.84	3.65	176.09	9.5	16.3	5.03	465.7	6.01	128.31	23.43	70.7	3.62	15.73	732.97	9.18	1.95	318.78	286.03	995.67	105.76	119.66
E8F3	2.26	276.2	2.33	0.91	109.15	2.82	13.53	3.65	193.44	8.34	18.18	3.87	456.77	5.48	88.37	23.43	70.7	3.62	12.96	637.34	9.18	1.58	1074.55	269.21	1426.92	120.71	131.27
E8M2	1.9	244.97	3.71	1.31	102.34	3.85	13.53	4.89	194.56	8.92	17.24	1.94	465.7	7.07	93.54	24.05	52.87	5.01	10.86	541.32	19.24	1.28	1099.94	274.19	1426.92	134.42	140.26
E8M3	1.54	125.48	0.85	0.91	88.42	1.29	9.41	2.4	199.02	7.76	12.48	2.61	419.17	4.95	92.56	20.9	41.96	2.42	7.64	749.85	6.47	0.93	366.89	246.16	982.54	108.77	102.53

## Sheet: Table S12
sample	average_OD
E7F1	0.184167
E7M1	0.1827
A7F1	0.2181
A7F2	0.332067
A7M2	0.2538
B7F1	0.346567
B7F2	0.222867
B7M1	0.331933
B7M2	0.3005
AF1	0.276267
AF2	0.279533
AM1	0.2673
AM2	0.361367
D7F2	0.2792
D7F3	0.237767
D7M1	0.1889
D7M2	0.2243
E7F2	0.313667
E7F3	0.193367
E7M2	0.287467
E7M3	0.3405
A8F1	0.227067
A8F2	0.3081
A8M1	0.2522
C8F1	0.352967
C8M1	0.311433
C8M2	0.185033
A8F3	0.333533
A8F4	0.316133
A8M3	0.2658
B8F3	0.248167
B8M3	0.244267
C8F3	0.204967
D8F1	0.186467
D8F2	0.255433
D8M2	0.355233
A9F1	0.220033
A9F2	0.3216
A9M1	0.306133
A9M2	0.2074
CF1	0.2942
CF2	0.349333
CM1	0.233067
CM2	0.330233
C9F1	0.1992
C9F2	0.353167
C9M1	0.1937
C9M2	0.296267
D9F1	0.2283
D9F2	0.3719
D9M1	0.339333
D9M2	0.1854
E9F1	0.2086
E9M1	0.2
E9M2	0.2942
A9M3	0.230667
A9M4	0.260333
E9F2	0.193167
B9M2	0.295067
DM4	0.207667
DF2-2	0.1913
DF6	0.2469
DM5	0.366467
DM7	0.210433
DF9	0.202033
DF7	0.175733
DM2	0.2534
C10M1	0.202167
DF10	0.196733
DM1	0.216267
DM9	0.266567
DM10	0.198
DF4-2	0.318533
